# Supplementary material for: Mapping cellular stress and lipid dysregulation in Alzheimer-related progressive neurodegeneration using label-free Raman microscopy
Source: Commun Biol. 2024 Nov 15;7:1514. doi: 10.1038/s42003-024-07182-6 (PMC11568221; doi:10.1038/s42003-024-07182-6)
Supplement: Supplementary file 3 — Supplementary Data [file 42003_2024_7182_MOESM3_ESM.xlsx]

## Sheet: Figure 3
	Figure 3d				Figure 3e				Figure 3f			Figure 3g			Figure 3h
	WT	5M	10M		NaN -> pixel values smaller than cutoff as described in methods				5M	10M		5M	10M		Data of Figure 3f and 3g plotted against each other
	24156	26063	17178		WT	5M	10M		228.653	115.546		946.549	857.172
	21282	17997	22116		NaN	NaN	NaN		39.8092	118.319		774.227	1750.27
	15583	20372	30119		NaN	NaN	NaN		146.817	118.873		629.184	2025.5
	17792	20326	33566		NaN	NaN	NaN		106.121	164.67		664.225	990.239
	16243	21760	24485		NaN	NaN	NaN		78.7312	147.261		856.507	1922.37
	24704	19305	25744		NaN	0.0553541	NaN		148.259	138.722		934.572	1138.28
	12930	21459	29071		NaN	0.0275682	NaN		130.96	148.48		958.303	1355.62
	20525	27110	26979		0.121668	0.120879	NaN
	17715	23397	26408		NaN	0.0585505	NaN
					0.0360516	NaN	NaN
					NaN	NaN	NaN
					NaN	0.229877	0.119869
					0.186108	0.336915	NaN
					0.14219	0.209749	0.198163
					0.0723325	0.179085	0.0700994
					NaN	0.15315	0.205996
					NaN	0.165759	0.146263
					NaN	0.223801	NaN
					NaN	0.0353722	NaN
					NaN	0.076504	NaN
					NaN	0.271116	NaN
					NaN	0.141696	NaN
					NaN	NaN	NaN
					NaN	NaN	NaN
					NaN	0.179648	NaN
					NaN	NaN	NaN
					NaN	NaN	NaN
					NaN	NaN	NaN
					NaN	0.0711331	NaN
					NaN	0.111114	0.0131006
					NaN	NaN	NaN
					0.101395	NaN	NaN
					0.12573	NaN	NaN
					0.22797	0.071004	0.0369897
					NaN	0.188724	0.0791143
					NaN	NaN	NaN
					NaN	0.116818	NaN
					NaN	0.0525635	0.0449141
					NaN	0.0850645	0.0183676
					NaN	0.119518	NaN
					0.121969	0.116548	NaN
					0.0168382	0.146869	NaN
					NaN	0.0795418	NaN
					NaN	0.358746	0.185914
					NaN	0.262567	NaN
					NaN	0.130091	0.0611085
					0.216251	NaN	0.0695187
					0.0847094	NaN	NaN
					NaN	NaN	0.153329
					NaN	0.0539946	0.073094
					NaN	0.128348	0.167564
					0.112629	NaN	NaN
					0.232208	0.0646633	NaN
					0.20084	0.084681	0.0965786
					NaN	NaN	0.00991077
					NaN	0.0803515	NaN
					NaN	0.0439747	NaN
					NaN	NaN	NaN
					NaN	0.335929	0.307637
					NaN	NaN	0.26884
					NaN	NaN	0.226499
					0.157621	NaN	NaN
					0.314727	0.0352023	NaN
					0.141545	0.153537	NaN
					0.093598	0.0706364	NaN
					0.0173705	0.13156	NaN
					0.0473898	NaN	NaN
					0.11622	NaN	NaN
					0.116592	0.0390171	NaN
					0.0245199	0.190323	NaN
					NaN	0.305196	NaN
					NaN	0.141454	0.102628
					0.0474339	0.000413644	0.0335321
					0.0658423	0.166355	NaN
					NaN	0.258191	NaN
					NaN	0.105655	NaN
					0.10112	NaN	NaN
					0.0760354	0.251577	NaN
					0.149518	NaN	0.103329
					0.0758872	NaN	0.197228
					NaN	0.0916139	0.165796
					0.0578681	NaN	NaN
					0.109073	NaN	NaN
					NaN	NaN	0.0514717
					0.0719791	NaN	NaN
					0.00821973	0.122442	NaN
					0.0983762	NaN	NaN
					NaN	NaN	NaN
					NaN	NaN	NaN
					NaN	0.0663598	NaN
					NaN	NaN	NaN
					NaN	0.0207673	0.0720842
					NaN	NaN	0.427941
					0.269195	NaN	NaN
					0.355164	NaN	NaN
					0.374366	NaN	NaN
					0.372455	NaN	NaN
					0.384814	0.226442	NaN
					0.207878	NaN	NaN
					0.0704176	NaN	NaN
					NaN	NaN	NaN
					0.189781	NaN	0.116275
					0.257445	NaN	NaN
					0.0215685	0.0356424	NaN
					NaN	NaN	NaN
					NaN	NaN	NaN
					NaN	0.0550882	NaN
					0.143753	0.0896395	NaN
					0.000310208	0.00348506	NaN
					NaN	NaN	NaN
					NaN	NaN	NaN
					NaN	NaN	0.00779536
					NaN	NaN	0.00858086
					NaN	NaN	0.148094
					0.0589175	NaN	0.167405
					NaN	NaN	0.119766
					NaN	NaN	0.156479
					NaN	NaN	NaN
					NaN	NaN	NaN
					NaN	NaN	0.0947326
					NaN	NaN	0.0940397
					NaN	NaN	NaN
					NaN	NaN	0.118037
					NaN	NaN	0.133181
					0.251274	NaN	0.0813985
					0.170248	NaN	NaN
					0.10926	NaN	NaN
					NaN	NaN	NaN
					0.0455509	NaN	0.162195
					0.0410108	NaN	0.0424618
					0.0680035	NaN	0.159609
					NaN	NaN	NaN
					NaN	NaN	NaN
					0.0145915	NaN	NaN
					0.106514	NaN	NaN
					0.0968936	NaN	NaN
					NaN	NaN	NaN
					NaN	NaN	NaN
					NaN	NaN	NaN
					0.0333348	NaN	NaN
					0.170222	0.0847232	NaN
					NaN	0.127475	NaN
					0.122872	NaN	NaN
					0.0213967	NaN	NaN
					NaN	0.242884	NaN
					NaN	0.147557	NaN
					0.215712	NaN	NaN
					NaN	0.115134	NaN
					0.132022	0.123353	NaN
					NaN	0.0598575	NaN
					0.164675	0.14009	NaN
					NaN	0.0676774	NaN
					NaN	NaN	NaN
					0.00125464	NaN	NaN
					NaN	NaN	NaN
					NaN	NaN	NaN
					NaN	NaN	NaN
					NaN	NaN	NaN
					NaN	0.0754235	NaN
					NaN	NaN	NaN
					NaN	NaN	NaN
					NaN	NaN	NaN
					NaN	NaN	NaN
					NaN	NaN	NaN
					NaN	0.0165515	NaN
					NaN	NaN	NaN
					NaN	NaN	NaN
					NaN	NaN	NaN
					NaN	NaN	NaN
					NaN	NaN	NaN
					NaN	NaN	NaN
					NaN	NaN	NaN
					NaN	NaN	NaN
					NaN	NaN	NaN
					NaN	NaN	0.0323514
					NaN	NaN	0.0152094
					NaN	NaN	0.171421
					NaN	NaN	0.011944
					NaN	NaN	0.245293
					NaN	NaN	NaN
					NaN	NaN	NaN
					NaN	NaN	NaN
					NaN	NaN	NaN
					NaN	NaN	NaN
					NaN	NaN	NaN
					0.0229063	NaN	NaN
					0.109748	NaN	NaN
					0.0769422	NaN	NaN
					0.167752	NaN	NaN
					0.16848	NaN	NaN
					NaN	0.0134426	NaN
					NaN	NaN	0.22188
					NaN	NaN	0.216666
					NaN	NaN	0.121952
					NaN	0.0257548	0.179
					NaN	NaN	0.0917139
					NaN	0.0466917	NaN
					0.0281089	NaN	0.0842439
					NaN	NaN	NaN
					NaN	NaN	NaN
					NaN	NaN	NaN
					NaN	NaN	NaN
					0.0107043	NaN	NaN
					0.136181	NaN	NaN
					0.092168	NaN	NaN
					0.210831	NaN	NaN
					0.0708043	NaN	0.112122
					NaN	NaN	0.0508094
					NaN	NaN	0.0162885
					NaN	NaN	0.329924
					0.279154	NaN	0.20048
					NaN	NaN	NaN
					0.0710165	NaN	0.0112793
					NaN	NaN	0.000959447
					NaN	NaN	NaN
					NaN	0.0171989	NaN
					NaN	NaN	NaN
					NaN	0.215779	NaN
					NaN	0.0588182	NaN
					NaN	0.0372638	NaN
					0.046045	0.178288	NaN
					0.0216184	0.217517	0.153166
					NaN	0.478979	0.0172421
					0.123495	0.26846	0.202777
					0.0258953	0.225436	0.166943
					NaN	0.106737	0.0777358
					NaN	0.187908	0.266255
					0.0919487	0.0640999	NaN
					NaN	0.0618791	0.107884
					NaN	0.271344	NaN
					NaN	0.474668	0.0088695
					NaN	0.163285	NaN
					NaN	NaN	NaN
					NaN	0.0203732	NaN
					NaN	NaN	NaN
					NaN	NaN	NaN
					NaN	NaN	NaN
					NaN	NaN	NaN
					NaN	NaN	NaN
					NaN	0.05268	NaN
					NaN	NaN	NaN
					NaN	NaN	NaN
					0.072256	NaN	NaN
					0.122897	NaN	NaN
					0.0246677	0.0977259	0.0995588
					0.0422999	0.204524	NaN
					NaN	0.0445831	NaN
					NaN	NaN	NaN
					NaN	0.157075	NaN
					0.0145737	0.233976	0.0267739
					0.0828277	NaN	NaN
					0.235548	0.297467	NaN
					NaN	0.163048	NaN
					NaN	0.204464	NaN
					NaN	0.188372	0.0600095
					NaN	0.308448	NaN
					NaN	NaN	0.0761726
					NaN	NaN	NaN
					NaN	0.114723	NaN
					NaN	0.0485982	NaN
					NaN	0.252216	0.0999407
					0.0467555	NaN	NaN
					0.11158	NaN	NaN
					0.0916353	NaN	0.118254
					NaN	NaN	0.163976
					NaN	NaN	NaN
					NaN	0.0721684	NaN
					NaN	0.248884	0.0373629
					NaN	0.262129	0.212114
					NaN	0.144272	0.104383
					0.09148	NaN	NaN
					0.336692	NaN	NaN
					0.270342	0.134397	NaN
					0.231805	0.178841	0.0803992
					0.0853231	0.163461	0.0157787
					0.105044	NaN	0.0647701
					NaN	0.0361905	NaN
					0.00400562	NaN	NaN
					0.355682	0.0143596	NaN
					0.155844	0.103273	NaN
					0.132401	0.142177	NaN
					NaN	0.106625	NaN
					0.109504	0.0401259	NaN
					0.0912449	0.25471	NaN
					0.0542214	0.124319	NaN
					NaN	0.068237	NaN
					0.130728	0.117687	NaN
					0.118885	0.306752	0.11976
					NaN	NaN	0.0830766
					0.0897581	0.251869	0.233365
					NaN	0.247663	0.117539
					NaN	NaN	NaN
					0.165133	NaN	0.125064
					NaN	NaN	0.0414643
					0.0119659	0.0201013	NaN
					0.0353223	NaN	NaN
					NaN	0.0952083	NaN
					NaN	0.134122	NaN
					NaN	NaN	NaN
					NaN	0.0599713	NaN
					NaN	NaN	NaN
					NaN	NaN	0.257019
					0.126979	NaN	0.226992
					0.197171	NaN	0.161494
					0.279106	0.00365498	NaN
					0.359015	NaN	NaN
					0.243119	NaN	NaN
					0.207065	0.31828	NaN
					0.0666668	0.0994451	NaN
					0.139692	0.0979453	NaN
					NaN	NaN	NaN
					0.0697534	NaN	NaN
					0.00126837	0.0256532	NaN
					0.084263	0.0912123	NaN
					NaN	NaN	NaN
					NaN	NaN	NaN
					NaN	NaN	0.034683
					0.0721033	0.104715	NaN
					0.00936848	0.175829	NaN
					0.0379153	NaN	NaN
					0.08554	NaN	NaN
					NaN	NaN	0.108966
					NaN	NaN	0.176226
					0.00933471	NaN	0.0542957
					0.0278287	NaN	0.168184
					0.0409791	NaN	0.185666
					NaN	NaN	0.121823
					0.108262	NaN	NaN
					NaN	NaN	NaN
					NaN	NaN	0.171758
					NaN	NaN	0.103418
					NaN	NaN	0.0782812
					0.0809312	NaN	NaN
					0.186688	NaN	NaN
					0.316825	NaN	0.164731
					0.137243	NaN	0.100169
					NaN	NaN	0.17118
					0.21484	NaN	0.0716545
					NaN	NaN	0.125321
					0.0343158	NaN	0.274848
					NaN	NaN	0.242517
					0.0139415	NaN	NaN
					0.21966	NaN	0.0182566
					NaN	NaN	NaN
					NaN	NaN	NaN
					0.106272	NaN	NaN
					NaN	NaN	NaN
					0.100438	NaN	NaN
					NaN	0.0205183	0.138968
					0.035023	0.0631616	NaN
					0.219456	0.0416297	NaN
					0.0757381	0.112363	NaN
					0.04907	NaN	NaN
					NaN	NaN	NaN
					0.00344497	NaN	NaN
					NaN	0.0413303	NaN
					0.100245	0.0261544	NaN
					0.0982143	0.142169	NaN
					0.135633	0.0308253	NaN
					0.0190247	NaN	NaN
					0.143395	0.143036	NaN
					NaN	0.0958346	NaN
					NaN	0.0136554	NaN
					0.118935	NaN	NaN
					0.0054853	0.0163575	NaN
					NaN	NaN	NaN
					NaN	NaN	NaN
					NaN	NaN	NaN
					NaN	NaN	NaN
					0.102119	NaN	NaN
					NaN	NaN	NaN
					NaN	NaN	NaN
					0.0678793	NaN	NaN
					NaN	0.199464	NaN
					NaN	0.139535	NaN
					NaN	0.0152335	NaN
					NaN	0.20626	NaN
					0.0145474	NaN	NaN
					NaN	0.0171097	NaN
					NaN	NaN	NaN
					NaN	NaN	NaN
					NaN	NaN	NaN
					NaN	NaN	NaN
					NaN	NaN	NaN
					NaN	NaN	0.0682329
					NaN	NaN	0.175078
					NaN	NaN	0.299613
					NaN	NaN	0.150738
					NaN	NaN	0.0732734
					NaN	NaN	NaN
					NaN	NaN	NaN
					NaN	NaN	NaN
					NaN	NaN	NaN
					NaN	NaN	NaN
					0.116782	NaN	NaN
					0.113152	NaN	NaN
					0.00900272	NaN	NaN
					0.0917165	NaN	NaN
					0.10082	NaN	NaN
					0.280834	NaN	NaN
					NaN	NaN	NaN
					NaN	NaN	0.191513
					NaN	NaN	NaN
					0.0779081	NaN	0.12947
					0.114443	NaN	0.153032
					0.181658	0.0880498	0.140786
					0.247296	NaN	NaN
					NaN	NaN	NaN
					NaN	NaN	NaN
					NaN	NaN	NaN
					NaN	NaN	NaN
					NaN	NaN	NaN
					NaN	NaN	NaN
					0.24109	NaN	NaN
					0.0785527	NaN	NaN
					0.275433	NaN	NaN
					0.0127994	NaN	NaN
					0.0690007	NaN	NaN
					NaN	NaN	0.0430809
					NaN	NaN	0.175346
					0.131497	NaN	0.030364
					NaN	NaN	NaN
					NaN	NaN	NaN
					NaN	NaN	0.000166961
					NaN	0.167058	NaN
					NaN	0.230491	NaN
					NaN	0.13931	NaN
					NaN	0.0393051	NaN
					NaN	0.143567	NaN
					NaN	0.0102641	NaN
					NaN	NaN	NaN
					NaN	0.14728	NaN
					NaN	0.408043	NaN
					NaN	0.391661	0.0868125
					NaN	0.301302	0.195992
					NaN	0.265257	0.172898
					NaN	0.248314	0.289855
					0.00866685	NaN	0.069051
					NaN	0.00321368	NaN
					NaN	0.23274	0.237759
					NaN	0.3515	0.092572
					NaN	0.12468	NaN
					NaN	0.194536	NaN
					NaN	NaN	NaN
					NaN	NaN	NaN
					NaN	NaN	NaN
					NaN	NaN	NaN
					NaN	NaN	NaN
					NaN	NaN	NaN
					NaN	NaN	NaN
					NaN	NaN	NaN
					0.0347861	NaN	NaN
					NaN	NaN	0.200819
					0.153828	0.165593	0.131906
					0.130796	0.203335	NaN
					0.0212309	NaN	NaN
					NaN	0.0267132	0.0165069
					0.0695031	0.0827699	NaN
					NaN	0.0905328	0.0226774
					NaN	0.0782602	0.0010232
					0.0168533	0.235827	0.12087
					NaN	0.0651654	NaN
					NaN	0.144902	NaN
					NaN	0.0730307	NaN
					NaN	0.163431	NaN
					NaN	0.356767	NaN
					NaN	NaN	NaN
					NaN	0.21074	0.0673201
					0.0227227	0.28049	NaN
					NaN	0.199917	NaN
					NaN	0.102265	NaN
					NaN	NaN	NaN
					0.128413	0.0437692	0.0485808
					0.0707332	NaN	0.0896026
					0.138215	NaN	NaN
					NaN	NaN	NaN
					NaN	0.0232387	NaN
					0.0605482	0.150984	NaN
					0.0508579	0.163582	0.106374
					0.119212	0.159407	NaN
					NaN	0.0335419	NaN
					0.215516	NaN	NaN
					NaN	0.0132936	NaN
					0.191255	0.107105	0.0240799
					NaN	0.1538	0.159923
					0.299853	NaN	0.147845
					0.106546	NaN	NaN
					NaN	NaN	NaN
					0.290121	NaN	NaN
					NaN	NaN	NaN
					0.157639	0.0424391	NaN
					0.0512213	0.0185115	NaN
					0.065649	0.15144	NaN
					0.106233	0.186786	NaN
					0.167992	NaN	NaN
					0.113467	NaN	NaN
					0.234023	0.117621	NaN
					0.150267	0.106538	0.149943
					0.0633657	NaN	0.288631
					0.0360756	0.145463	0.308221
					0.124114	NaN	0.210153
					0.0693148	0.058529	0.270609
					0.174717	0.0675174	0.263308
					NaN	NaN	0.133251
					NaN	NaN	NaN
					0.0324705	NaN	NaN
					NaN	NaN	NaN
					NaN	NaN	NaN
					0.109006	NaN	NaN
					NaN	0.111896	NaN
					NaN	0.14041	NaN
					NaN	NaN	0.0104059
					0.1664	0.11879	0.156866
					0.194426	0.0319609	NaN
					0.333754	0.0291931	NaN
					0.189627	NaN	NaN
					NaN	0.014098	NaN
					0.0124329	0.176791	0.110272
					NaN	0.231189	NaN
					NaN	NaN	NaN
					0.0423803	NaN	NaN
					NaN	0.0147061	NaN
					NaN	0.018287	NaN
					0.0868328	NaN	NaN
					NaN	0.000367696	NaN
					0.022012	0.0932635	NaN
					NaN	NaN	NaN
					0.155029	NaN	NaN
					0.141638	NaN	NaN
					0.0953552	NaN	NaN
					0.106048	NaN	0.077558
					0.190853	NaN	0.124799
					0.0257616	NaN	NaN
					0.0279402	NaN	0.108196
					NaN	NaN	0.204418
					NaN	NaN	0.165414
					NaN	NaN	0.11773
					NaN	NaN	NaN
					0.0552321	NaN	NaN
					NaN	NaN	0.199469
					NaN	NaN	0.0471227
					NaN	NaN	0.144308
					0.0334586	NaN	NaN
					0.0957015	NaN	NaN
					0.381891	NaN	0.116809
					0.316282	NaN	NaN
					NaN	NaN	0.328387
					0.0935403	NaN	0.164602
					NaN	NaN	0.160917
					0.112345	NaN	0.162529
					0.124293	NaN	NaN
					NaN	NaN	NaN
					NaN	NaN	NaN
					NaN	NaN	0.0585289
					NaN	NaN	0.0603017
					NaN	0.0193667	0.0145908
					0.0158684	NaN	NaN
					0.154634	NaN	NaN
					0.181649	NaN	NaN
					0.109871	0.0372185	NaN
					0.383418	0.0908093	NaN
					NaN	NaN	NaN
					0.203614	NaN	NaN
					NaN	NaN	NaN
					0.0157378	NaN	NaN
					NaN	0.0119499	NaN
					NaN	0.160182	NaN
					0.165217	0.0208436	NaN
					0.209868	NaN	NaN
					0.116751	NaN	NaN
					0.255956	0.195694	NaN
					0.111941	NaN	NaN
					NaN	NaN	NaN
					0.0625364	NaN	NaN
					0.111693	NaN	NaN
					0.13692	NaN	NaN
					NaN	NaN	NaN
					NaN	NaN	NaN
					NaN	NaN	NaN
					0.0154383	NaN	NaN
					0.109995	0.0296387	NaN
					NaN	NaN	NaN
					NaN	NaN	NaN
					NaN	0.0458843	NaN
					NaN	NaN	NaN
					NaN	0.134532	NaN
					NaN	0.00556186	NaN
					NaN	NaN	NaN
					NaN	NaN	NaN
					NaN	NaN	NaN
					NaN	NaN	NaN
					NaN	NaN	0.0392907
					NaN	NaN	NaN
					NaN	0.0230439	NaN
					NaN	NaN	0.144454
					NaN	NaN	0.076102
					0.00919308	NaN	0.211327
					NaN	NaN	0.0799001
					NaN	NaN	NaN
					NaN	NaN	NaN
					0.0369467	NaN	0.026385
					NaN	NaN	NaN
					0.00985477	NaN	NaN
					0.0334876	NaN	0.151406
					0.34557	NaN	NaN
					0.172517	NaN	NaN
					0.227778	NaN	NaN
					0.0434265	NaN	NaN
					NaN	NaN	NaN
					0.186266	NaN	NaN
					0.0390336	NaN	NaN
					NaN	NaN	NaN
					0.0232361	NaN	NaN
					0.272711	NaN	NaN
					0.0844917	NaN	0.0505524
					0.115897	NaN	0.077011
					0.234819	NaN	NaN
					0.150384	NaN	NaN
					NaN	NaN	NaN
					0.0368416	NaN	NaN
					0.085237	NaN	NaN
					NaN	NaN	NaN
					0.0209062	NaN	NaN
					0.171642	NaN	NaN
					0.0505036	NaN	NaN
					0.212524	NaN	NaN
					0.222177	NaN	NaN
					0.00159551	NaN	NaN
					NaN	NaN	NaN
					NaN	NaN	NaN
					NaN	NaN	0.0474337
					0.0266804	NaN	NaN
					0.0877931	0.0352966	NaN
					0.18435	0.0100007	0.0188928
					NaN	0.190686	NaN
					NaN	0.216952	0.0073841
					NaN	0.153408	NaN
					NaN	0.0983219	NaN
					NaN	0.189974	0.000694309
					NaN	NaN	NaN
					NaN	NaN	0.0379615
					NaN	0.22871	0.073885
					NaN	0.286438	NaN
					NaN	0.328495	0.0557573
					NaN	0.30111	0.00955455
					NaN	0.176977	NaN
					NaN	0.0723182	0.036341
					NaN	0.101434	0.13875
					NaN	0.135178	NaN
					NaN	0.324786	0.0131346
					NaN	0.246561	0.0416159
					NaN	0.272086	NaN
					NaN	0.17597	NaN
					NaN	0.121793	NaN
					NaN	0.0891447	NaN
					NaN	NaN	NaN
					NaN	0.0521183	NaN
					NaN	NaN	NaN
					NaN	0.0164629	NaN
					NaN	NaN	NaN
					NaN	NaN	NaN
					NaN	0.0196979	NaN
					NaN	0.052395	0.156231
					NaN	0.23315	NaN
					NaN	0.201536	0.0189012
					NaN	0.0518439	NaN
					0.0472215	0.0565743	0.0733733
					NaN	0.22905	0.0253004
					NaN	0.112752	NaN
					NaN	0.0464485	0.0713193
					NaN	0.100587	0.104598
					NaN	0.058127	NaN
					NaN	0.0807235	NaN
					NaN	0.0638982	NaN
					NaN	0.0457309	NaN
					NaN	0.131554	0.0641477
					NaN	NaN	NaN
					NaN	0.188889	0.0731902
					0.150568	0.18955	0.0610186
					NaN	0.0302867	NaN
					0.0721107	0.125335	NaN
					0.139517	NaN	NaN
					NaN	0.00800579	0.125597
					NaN	0.118291	0.0640317
					0.00732192	0.170451	0.124911
					0.00987592	0.232867	NaN
					NaN	NaN	NaN
					NaN	0.143157	NaN
					0.108493	NaN	0.038183
					0.125908	0.00437685	NaN
					NaN	NaN	NaN
					0.0856726	0.0767955	NaN
					NaN	NaN	0.0328193
					0.160082	0.124576	NaN
					0.0241646	0.0373214	0.0780457
					0.00766615	NaN	NaN
					NaN	NaN	0.0681059
					NaN	NaN	NaN
					0.0954097	0.109539	NaN
					NaN	NaN	NaN
					NaN	0.101528	NaN
					0.0231125	NaN	NaN
					0.00568893	0.110999	NaN
					0.0151603	NaN	NaN
					0.213191	NaN	NaN
					0.211531	NaN	NaN
					0.235587	NaN	NaN
					0.196267	0.211829	0.13456
					0.341581	0.0772022	0.263581
					0.0319375	0.00788359	0.398361
					0.117961	NaN	0.141402
					0.167361	NaN	0.395982
					0.0576796	0.166926	0.122652
					0.105728	NaN	0.0368378
					0.121108	0.0199311	NaN
					NaN	NaN	NaN
					NaN	NaN	NaN
					NaN	NaN	NaN
					0.015761	NaN	NaN
					0.0453327	0.064229	NaN
					NaN	0.00998998	NaN
					0.0658205	NaN	NaN
					0.378526	0.0193381	0.0348751
					0.220608	0.144865	0.0858057
					0.310401	0.042121	0.0367552
					0.234284	0.043339	NaN
					0.139387	NaN	NaN
					0.0476715	0.13483	0.105648
					0.126085	NaN	0.00547954
					0.0144267	0.143871	NaN
					0.104225	0.0741815	NaN
					NaN	0.00974351	NaN
					0.137798	NaN	NaN
					0.131977	NaN	NaN
					0.275607	NaN	NaN
					0.0312094	0.103242	NaN
					0.0684468	NaN	NaN
					0.188619	NaN	NaN
					0.293316	NaN	NaN
					0.0726246	NaN	0.0500194
					0.145191	NaN	0.146393
					0.194766	0.0634689	0.116152
					NaN	NaN	0.0811385
					0.0636728	NaN	0.162051
					NaN	NaN	NaN
					NaN	NaN	0.127426
					NaN	NaN	0.131758
					NaN	NaN	NaN
					NaN	NaN	NaN
					NaN	NaN	0.221188
					NaN	NaN	NaN
					NaN	NaN	0.16521
					0.014885	NaN	0.00219274
					NaN	NaN	0.0714555
					0.18484	NaN	0.0343444
					0.0825887	NaN	0.164893
					0.0291367	NaN	0.315661
					NaN	NaN	0.335756
					0.0647091	NaN	0.0103049
					0.177324	NaN	NaN
					0.200475	NaN	NaN
					NaN	NaN	NaN
					NaN	NaN	0.0271882
					0.0117001	NaN	NaN
					NaN	NaN	0.272713
					NaN	NaN	0.149559
					0.182594	NaN	NaN
					0.395664	NaN	NaN
					0.335335	NaN	NaN
					0.258285	NaN	NaN
					0.355475	NaN	NaN
					0.188929	NaN	NaN
					0.26311	NaN	NaN
					0.118759	NaN	NaN
					0.160164	NaN	NaN
					0.0844558	0.00151329	NaN
					0.0950948	0.0222384	NaN
					0.177967	0.115308	NaN
					0.263718	NaN	NaN
					NaN	NaN	NaN
					0.223716	0.166583	NaN
					0.16792	NaN	NaN
					0.0539544	NaN	NaN
					NaN	NaN	NaN
					0.122931	NaN	NaN
					0.103229	NaN	NaN
					0.20321	0.0142731	NaN
					NaN	NaN	NaN
					NaN	NaN	NaN
					0.0103515	NaN	NaN
					0.0671915	NaN	NaN
					0.0513036	0.117212	NaN
					NaN	NaN	NaN
					NaN	NaN	NaN
					NaN	NaN	NaN
					NaN	0.146377	NaN
					NaN	0.118456	NaN
					NaN	NaN	NaN
					NaN	NaN	NaN
					NaN	NaN	NaN
					NaN	NaN	NaN
					NaN	NaN	0.0490293
					NaN	NaN	NaN
					NaN	0.0213191	NaN
					NaN	NaN	0.0129673
					NaN	NaN	0.0200214
					NaN	0.00563314	0.17843
					NaN	NaN	0.000825526
					NaN	NaN	NaN
					0.0872948	NaN	NaN
					NaN	NaN	NaN
					NaN	NaN	0.0561836
					0.210114	NaN	0.175919
					0.121589	NaN	NaN
					0.370348	NaN	NaN
					0.433713	NaN	NaN
					0.0578574	NaN	NaN
					NaN	NaN	NaN
					0.00590829	NaN	NaN
					0.281284	NaN	NaN
					NaN	NaN	NaN
					NaN	0.0308867	0.0724967
					0.122656	NaN	NaN
					0.122975	NaN	NaN
					0.0525038	NaN	NaN
					0.0662101	NaN	NaN
					0.128086	NaN	NaN
					0.322872	NaN	NaN
					0.110039	NaN	NaN
					NaN	NaN	NaN
					0.206262	0.00957942	NaN
					0.258924	NaN	NaN
					0.214641	NaN	NaN
					0.0113463	NaN	NaN
					NaN	NaN	NaN
					0.0911999	NaN	NaN
					0.128631	NaN	NaN
					NaN	NaN	NaN
					NaN	NaN	NaN
					NaN	NaN	NaN
					NaN	NaN	NaN
					NaN	NaN	NaN
					0.157594	NaN	NaN
					0.26856	0.0560566	0.110347
					NaN	NaN	NaN
					NaN	0.0328144	0.126552
					NaN	0.0235865	0.115607
					NaN	NaN	NaN
					NaN	NaN	0.139247
					NaN	NaN	0.184146
					NaN	0.184711	0.340095
					NaN	0.260112	0.189543
					NaN	0.22049	0.0500833
					NaN	0.314465	NaN
					NaN	0.163321	NaN
					NaN	0.192825	NaN
					NaN	0.000153261	NaN
					NaN	0.00580262	NaN
					NaN	0.202733	NaN
					NaN	0.282388	NaN
					NaN	0.0270538	NaN
					NaN	0.321755	NaN
					NaN	0.145292	0.027472
					NaN	0.160118	NaN
					NaN	0.182116	NaN
					NaN	0.125961	0.0279893
					NaN	0.113948	NaN
					NaN	NaN	NaN
					NaN	0.107678	NaN
					NaN	NaN	NaN
					NaN	NaN	0.00692647
					NaN	0.0133039	NaN
					NaN	0.230687	0.040211
					NaN	0.182377	NaN
					NaN	0.308179	0.0466481
					NaN	NaN	NaN
					NaN	0.0882482	NaN
					NaN	0.227779	0.049994
					NaN	0.240992	0.19141
					NaN	0.10807	NaN
					NaN	0.17669	NaN
					NaN	0.144634	NaN
					NaN	0.000576314	NaN
					NaN	0.113034	NaN
					NaN	0.270554	NaN
					0.144377	0.0534089	0.0171611
					NaN	NaN	0.137043
					0.0396955	0.196532	0.116233
					NaN	0.149884	NaN
					NaN	0.169113	NaN
					0.129633	0.248925	NaN
					0.187501	0.28878	NaN
					0.150024	0.11157	0.025268
					NaN	0.0788897	0.179058
					NaN	0.157756	0.224963
					0.041878	0.185843	0.224634
					NaN	0.174692	0.113635
					0.0906275	0.178349	NaN
					NaN	NaN	NaN
					NaN	NaN	NaN
					NaN	0.0599213	0.11463
					NaN	NaN	NaN
					NaN	NaN	NaN
					0.117565	0.133229	NaN
					0.0463625	0.0571306	NaN
					NaN	0.0616658	NaN
					NaN	0.0376461	NaN
					NaN	0.0425285	NaN
					0.192276	0.164541	NaN
					0.200584	NaN	NaN
					NaN	0.00494755	NaN
					NaN	NaN	NaN
					0.0103134	0.0810802	NaN
					0.0189654	NaN	NaN
					0.0526725	NaN	NaN
					NaN	NaN	NaN
					0.0184828	NaN	NaN
					NaN	0.22172	0.172894
					0.0420347	0.160048	0.445473
					0.141784	0.0238046	0.413346
					NaN	NaN	0.247255
					NaN	0.0176391	0.333088
					0.0221284	0.194526	NaN
					0.0169932	NaN	NaN
					0.103896	NaN	NaN
					0.0345902	NaN	NaN
					NaN	NaN	NaN
					0.0620927	NaN	NaN
					0.311696	NaN	NaN
					0.282736	NaN	NaN
					0.224562	NaN	NaN
					0.209447	NaN	NaN
					0.21005	0.0127838	NaN
					0.176725	0.0216428	NaN
					0.210009	NaN	0.0874551
					0.281128	NaN	NaN
					0.259059	NaN	0.213065
					0.0452563	0.0863014	0.249463
					0.169128	0.0551272	0.115888
					0.164125	NaN	NaN
					0.250593	0.19606	NaN
					0.0788635	0.0679052	NaN
					0.205105	NaN	NaN
					0.163515	NaN	NaN
					0.219826	NaN	NaN
					0.150288	0.111245	NaN
					0.119038	NaN	NaN
					0.153825	NaN	NaN
					0.184454	NaN	NaN
					0.0328753	NaN	0.0493888
					0.198403	NaN	0.327943
					0.17896	NaN	0.0345332
					0.199285	NaN	0.0606415
					0.225222	NaN	NaN
					0.0181588	NaN	NaN
					NaN	NaN	0.10153
					NaN	NaN	0.0855641
					0.0532829	NaN	NaN
					NaN	NaN	NaN
					NaN	NaN	NaN
					0.0613471	NaN	0.0721617
					NaN	NaN	0.122126
					NaN	NaN	NaN
					NaN	NaN	0.0377688
					0.0169504	NaN	NaN
					0.0898795	NaN	0.326853
					0.256353	NaN	0.145669
					NaN	NaN	0.230981
					0.052166	NaN	NaN
					0.0875376	NaN	NaN
					NaN	NaN	NaN
					0.09281	NaN	NaN
					0.00946779	NaN	0.113021
					NaN	NaN	0.165644
					0.224002	NaN	0.376882
					0.201902	NaN	0.0742106
					0.324094	NaN	NaN
					0.312665	NaN	NaN
					0.370126	0.0988555	NaN
					0.318246	NaN	NaN
					0.19941	NaN	NaN
					0.120646	NaN	NaN
					0.174285	NaN	NaN
					0.0335054	NaN	0.0241681
					0.0725243	NaN	NaN
					0.152461	NaN	NaN
					0.334233	NaN	NaN
					0.132589	0.0363738	NaN
					0.195802	NaN	NaN
					0.331768	0.0584875	NaN
					0.0655881	0.0316359	NaN
					NaN	0.0414058	NaN
					0.0570994	NaN	NaN
					0.138948	NaN	NaN
					0.121285	NaN	NaN
					NaN	NaN	NaN
					NaN	NaN	NaN
					NaN	NaN	NaN
					NaN	NaN	NaN
					NaN	NaN	NaN
					NaN	NaN	NaN
					0.167816	0.0832267	NaN
					0.127164	NaN	NaN
					NaN	NaN	NaN
					NaN	NaN	NaN
					NaN	0.0684877	NaN
					NaN	NaN	NaN
					NaN	NaN	NaN
					NaN	0.00465945	NaN
					NaN	NaN	NaN
					NaN	NaN	NaN
					NaN	NaN	NaN
					NaN	0.011354	NaN
					NaN	NaN	NaN
					NaN	NaN	NaN
					NaN	NaN	NaN
					NaN	0.0819004	0.172051
					NaN	NaN	NaN
					NaN	NaN	NaN
					0.082443	0.0314246	NaN
					0.0230256	NaN	NaN
					NaN	NaN	NaN
					0.0787043	NaN	0.0691481
					NaN	NaN	NaN
					0.111133	NaN	NaN
					0.416382	NaN	NaN
					NaN	NaN	NaN
					NaN	NaN	NaN
					NaN	NaN	NaN
					0.0828763	NaN	NaN
					0.0720206	NaN	NaN
					0.0160217	NaN	0.190144
					NaN	NaN	NaN
					0.14209	NaN	NaN
					0.169237	NaN	NaN
					0.202071	NaN	NaN
					0.274085	NaN	NaN
					0.346241	0.16248	NaN
					0.205315	NaN	NaN
					0.00811911	0.0902604	NaN
					0.179396	0.0431115	NaN
					0.200719	NaN	NaN
					0.0698639	NaN	NaN
					0.0507457	NaN	NaN
					NaN	NaN	NaN
					NaN	0.0332704	NaN
					NaN	NaN	NaN
					NaN	NaN	NaN
					NaN	NaN	NaN
					NaN	NaN	NaN
					NaN	NaN	NaN
					0.0193837	NaN	NaN
					0.185843	NaN	NaN
					0.194399	0.0540721	0.0279646
					NaN	NaN	0.0794981
					NaN	NaN	0.0578107
					NaN	NaN	NaN
					NaN	NaN	NaN
					NaN	NaN	0.0297172
					NaN	NaN	0.156355
					NaN	NaN	0.417311
					NaN	0.140688	0.227617
					NaN	0.223544	0.245065
					NaN	0.29207	0.0149685
					NaN	0.238432	NaN
					NaN	0.120125	NaN
					NaN	0.0507756	NaN
					NaN	0.151719	NaN
					NaN	0.291198	NaN
					NaN	0.173749	NaN
					NaN	NaN	NaN
					NaN	0.216967	NaN
					NaN	0.0812337	NaN
					NaN	0.132191	NaN
					NaN	0.135243	NaN
					NaN	0.139075	0.0643533
					NaN	0.0445389	0.0364689
					NaN	0.0923838	NaN
					NaN	0.132057	NaN
					NaN	0.101562	NaN
					NaN	NaN	NaN
					NaN	0.130058	0.0466736
					NaN	0.146424	NaN
					NaN	0.288812	NaN
					NaN	0.364472	NaN
					NaN	0.129676	NaN
					NaN	0.132149	0.0244956
					NaN	0.249431	NaN
					NaN	0.192184	NaN
					NaN	0.0775331	NaN
					NaN	0.289278	NaN
					NaN	0.166269	NaN
					NaN	0.142045	NaN
					NaN	0.29045	NaN
					0.0705084	0.304492	NaN
					0.0966071	0.17105	NaN
					0.0544124	0.0916771	0.218225
					NaN	0.141061	0.384561
					NaN	0.150875	NaN
					0.057363	0.218721	NaN
					0.152041	0.165079	NaN
					NaN	0.169811	NaN
					0.0900506	0.124851	0.100145
					0.0865347	NaN	0.218711
					0.118987	0.195532	NaN
					0.0062167	0.0871363	0.170968
					0.076662	0.138709	0.297718
					NaN	0.0176748	0.0723641
					NaN	NaN	NaN
					NaN	NaN	NaN
					NaN	0.164366	NaN
					NaN	0.0418911	NaN
					NaN	NaN	NaN
					0.0999227	NaN	0.03813
					0.10138	NaN	NaN
					0.121665	0.107954	NaN
					0.0941446	0.0509244	0.0154668
					0.000342709	0.0350063	0.0133332
					0.072062	0.13433	NaN
					0.0902102	NaN	NaN
					0.0213182	0.119238	NaN
					NaN	NaN	NaN
					NaN	NaN	0.0817724
					NaN	NaN	NaN
					NaN	0.0103797	NaN
					NaN	0.0369278	NaN
					NaN	NaN	NaN
					NaN	0.0368343	0.0553123
					NaN	NaN	0.240972
					0.10154	NaN	0.394899
					0.0142869	NaN	0.187355
					NaN	NaN	0.186389
					0.030917	NaN	NaN
					NaN	NaN	NaN
					0.0194573	NaN	NaN
					0.150865	NaN	NaN
					0.129158	NaN	NaN
					0.198195	NaN	NaN
					0.280873	0.029571	NaN
					0.233341	NaN	NaN
					0.185968	NaN	NaN
					0.24469	NaN	NaN
					0.127706	0.0281883	NaN
					0.176959	NaN	NaN
					0.149543	NaN	NaN
					0.304662	NaN	NaN
					0.0786924	NaN	NaN
					0.0471669	0.0317975	0.0907191
					0.0805992	NaN	NaN
					0.23855	0.0238328	NaN
					0.321879	0.000702277	NaN
					0.0703814	NaN	NaN
					0.0606257	0.030983	0.052686
					0.106607	0.0857369	NaN
					0.0446553	0.0189668	NaN
					0.15954	0.0690042	NaN
					0.27003	NaN	NaN
					0.329453	NaN	NaN
					0.0281659	0.0306663	NaN
					NaN	NaN	0.279638
					0.231233	NaN	0.447124
					0.141417	NaN	0.196952
					0.249193	NaN	NaN
					0.250716	NaN	NaN
					NaN	NaN	NaN
					NaN	NaN	0.0704938
					0.0590709	NaN	0.0791566
					0.00772749	NaN	NaN
					0.19201	NaN	NaN
					0.115882	NaN	NaN
					0.152762	NaN	NaN
					0.0100794	NaN	0.154426
					NaN	NaN	NaN
					NaN	NaN	NaN
					0.0969526	NaN	0.126478
					0.283205	NaN	NaN
					0.0695787	NaN	0.107717
					NaN	NaN	NaN
					0.0806219	NaN	NaN
					0.125308	NaN	NaN
					NaN	NaN	NaN
					0.161257	NaN	0.0805147
					0.272792	NaN	0.17144
					0.121496	NaN	0.0953098
					0.342244	NaN	0.290843
					0.135357	NaN	0.312821
					0.225507	NaN	0.0178104
					0.213574	NaN	NaN
					0.0650404	NaN	NaN
					0.0326633	NaN	NaN
					0.209134	NaN	NaN
					NaN	NaN	NaN
					0.144345	NaN	0.241622
					0.231152	NaN	0.172941
					0.228128	NaN	NaN
					0.266695	NaN	NaN
					0.178997	NaN	NaN
					0.107851	NaN	NaN
					0.214781	NaN	NaN
					0.0918441	0.0210089	NaN
					NaN	0.0498545	NaN
					NaN	NaN	NaN
					0.0842483	NaN	NaN
					0.0637142	NaN	NaN
					0.0248763	NaN	NaN
					0.0500686	NaN	NaN
					0.0634877	0.140212	NaN
					NaN	NaN	NaN
					NaN	NaN	NaN
					NaN	0.0398843	NaN
					0.0170064	NaN	NaN
					NaN	NaN	NaN
					NaN	NaN	NaN
					NaN	NaN	NaN
					NaN	NaN	NaN
					NaN	NaN	NaN
					NaN	NaN	NaN
					NaN	NaN	NaN
					NaN	NaN	NaN
					NaN	0.00644084	NaN
					NaN	0.0225207	NaN
					NaN	NaN	NaN
					NaN	NaN	0.0200461
					NaN	NaN	NaN
					NaN	NaN	NaN
					NaN	NaN	NaN
					NaN	0.0526659	0.0229978
					NaN	NaN	0.0381713
					0.00143048	NaN	NaN
					NaN	0.123347	NaN
					NaN	NaN	NaN
					NaN	NaN	NaN
					NaN	NaN	0.084373
					NaN	NaN	NaN
					0.0702094	NaN	NaN
					0.0719843	0.0207418	NaN
					0.000959553	NaN	NaN
					NaN	NaN	NaN
					NaN	NaN	NaN
					NaN	NaN	NaN
					NaN	NaN	0.154953
					0.0609789	NaN	0.125845
					0.188301	NaN	NaN
					0.152625	NaN	NaN
					0.166313	NaN	NaN
					0.0744259	NaN	NaN
					0.348025	NaN	NaN
					0.180198	NaN	NaN
					NaN	NaN	NaN
					0.121407	NaN	NaN
					0.102288	NaN	NaN
					0.331576	NaN	NaN
					0.219189	NaN	NaN
					0.066085	NaN	NaN
					NaN	NaN	NaN
					NaN	NaN	NaN
					0.00717692	NaN	NaN
					NaN	NaN	NaN
					NaN	NaN	NaN
					NaN	NaN	NaN
					NaN	NaN	NaN
					0.242606	NaN	NaN
					0.187292	NaN	NaN
					0.055251	0.133249	NaN
					NaN	0.0292547	NaN
					NaN	NaN	NaN
					NaN	NaN	NaN
					NaN	NaN	NaN
					NaN	NaN	NaN
					NaN	NaN	0.267425
					NaN	0.0256685	0.381705
					NaN	0.252746	0.374045
					NaN	0.18235	0.148669
					NaN	0.326952	NaN
					NaN	0.22321	NaN
					NaN	0.220099	NaN
					NaN	0.141664	NaN
					NaN	0.203617	NaN
					NaN	0.200494	NaN
					NaN	0.149199	NaN
					NaN	NaN	NaN
					NaN	0.186941	NaN
					NaN	NaN	NaN
					NaN	0.0670519	NaN
					NaN	0.140679	NaN
					NaN	NaN	NaN
					NaN	0.104462	NaN
					NaN	0.277497	NaN
					NaN	0.130897	NaN
					NaN	0.134558	NaN
					NaN	NaN	NaN
					NaN	0.0974567	NaN
					NaN	0.327528	NaN
					NaN	0.231337	NaN
					NaN	0.227142	NaN
					NaN	0.291688	NaN
					NaN	0.179276	NaN
					NaN	0.317606	NaN
					NaN	0.179831	NaN
					NaN	0.200051	NaN
					NaN	0.177894	NaN
					NaN	0.202413	NaN
					NaN	0.176911	0.00324056
					0.0808518	0.127149	0.111415
					0.272004	0.104959	NaN
					0.0436442	0.18568	NaN
					0.0211103	0.219944	NaN
					NaN	0.0921485	0.215301
					0.0656909	0.139803	0.0676309
					NaN	0.129391	0.0968634
					0.00856298	0.108944	NaN
					0.168173	0.0710415	0.0801124
					0.0884443	0.0232527	0.321756
					0.223672	NaN	0.229039
					0.327452	NaN	0.16924
					NaN	0.00188535	0.0376952
					0.110588	0.0233343	0.115682
					0.00260607	0.0780841	NaN
					NaN	NaN	NaN
					NaN	NaN	NaN
					NaN	0.115478	NaN
					NaN	0.127845	NaN
					NaN	0.0710583	NaN
					0.198011	0.0967193	0.0399948
					0.200312	0.086559	NaN
					0.0465841	NaN	NaN
					0.0755182	NaN	NaN
					0.138739	NaN	NaN
					0.129988	0.0199274	0.0946234
					0.104306	0.119519	0.0123697
					0.0553204	0.0720716	NaN
					0.0760366	0.00204922	NaN
					0.00521945	0.163808	NaN
					0.0539408	NaN	NaN
					NaN	0.0459927	NaN
					NaN	NaN	NaN
					NaN	NaN	NaN
					NaN	0.106224	NaN
					0.0493792	NaN	NaN
					0.0399603	NaN	0.208067
					0.164513	0.0669747	0.0644751
					0.013269	NaN	0.0288207
					NaN	NaN	NaN
					NaN	NaN	NaN
					NaN	NaN	NaN
					0.000905452	NaN	NaN
					0.133931	NaN	NaN
					0.209339	NaN	NaN
					0.284233	NaN	NaN
					0.250701	NaN	NaN
					0.0425874	NaN	NaN
					0.0309218	NaN	NaN
					0.053462	0.221373	NaN
					NaN	0.0376138	NaN
					NaN	NaN	NaN
					0.0463062	NaN	NaN
					0.0424922	NaN	NaN
					NaN	NaN	NaN
					NaN	NaN	NaN
					0.269902	NaN	NaN
					0.25316	NaN	NaN
					0.0566607	NaN	NaN
					0.00889568	0.127104	NaN
					0.111229	0.0874425	NaN
					0.0184535	0.0143824	NaN
					0.176745	0.0765784	NaN
					0.273958	NaN	0.0552818
					0.158476	0.0354337	0.0984972
					0.101381	NaN	0.0784269
					0.0454408	NaN	0.0852898
					0.225802	NaN	0.295039
					0.151084	0.0421384	0.34109
					0.201886	NaN	0.267802
					0.211381	NaN	0.215619
					NaN	NaN	0.153752
					0.144342	NaN	0.195305
					0.0661332	NaN	0.040991
					NaN	NaN	NaN
					0.268467	NaN	NaN
					0.229597	NaN	NaN
					0.209079	NaN	NaN
					0.135057	NaN	0.175963
					NaN	NaN	NaN
					NaN	NaN	NaN
					0.118603	NaN	0.0496324
					0.213429	NaN	NaN
					0.149145	NaN	0.171002
					NaN	NaN	NaN
					0.22973	NaN	0.0125376
					0.227321	NaN	NaN
					0.0774259	NaN	NaN
					0.243419	NaN	NaN
					0.331563	NaN	0.0561482
					0.255845	NaN	0.149731
					0.197633	NaN	0.275678
					0.148818	NaN	0.192573
					NaN	NaN	NaN
					NaN	NaN	0.120319
					0.032016	NaN	0.010351
					NaN	NaN	NaN
					0.0803818	NaN	NaN
					0.124518	NaN	NaN
					0.0324774	NaN	0.191996
					0.019204	NaN	NaN
					0.187488	NaN	NaN
					0.279259	0.0271916	NaN
					0.127325	NaN	NaN
					0.0356633	NaN	NaN
					0.179377	NaN	NaN
					0.150496	NaN	NaN
					0.0704203	0.0742417	NaN
					NaN	NaN	NaN
					0.194922	NaN	NaN
					NaN	NaN	NaN
					NaN	NaN	NaN
					NaN	NaN	0.100483
					0.030434	NaN	0.0169025
					NaN	NaN	NaN
					NaN	NaN	NaN
					NaN	NaN	NaN
					NaN	0.0112607	NaN
					0.0950079	NaN	NaN
					NaN	NaN	NaN
					0.0301756	NaN	NaN
					0.153783	NaN	NaN
					NaN	NaN	NaN
					NaN	NaN	NaN
					NaN	0.0467811	NaN
					0.0889854	NaN	NaN
					NaN	NaN	NaN
					NaN	NaN	NaN
					NaN	NaN	0.0367511
					0.16603	NaN	NaN
					NaN	NaN	NaN
					NaN	NaN	NaN
					NaN	NaN	NaN
					NaN	NaN	NaN
					NaN	NaN	NaN
					NaN	NaN	NaN
					0.105833	NaN	NaN
					NaN	8.1607e-07	NaN
					NaN	NaN	NaN
					NaN	NaN	NaN
					NaN	NaN	NaN
					0.136979	NaN	NaN
					NaN	NaN	NaN
					NaN	NaN	NaN
					NaN	NaN	NaN
					NaN	NaN	NaN
					NaN	NaN	NaN
					NaN	NaN	NaN
					NaN	NaN	NaN
					0.321393	NaN	NaN
					NaN	NaN	NaN
					NaN	0.016121	NaN
					0.0778654	NaN	NaN
					0.12219	NaN	NaN
					0.0731312	NaN	NaN
					0.156856	NaN	NaN
					0.158566	NaN	NaN
					0.179176	NaN	NaN
					0.149998	NaN	NaN
					0.182967	NaN	NaN
					0.221091	0.0320718	0.0595091
					0.0464187	NaN	NaN
					0.0514408	NaN	NaN
					NaN	NaN	NaN
					NaN	0.0329402	NaN
					NaN	NaN	NaN
					NaN	NaN	NaN
					NaN	NaN	NaN
					0.0811696	NaN	NaN
					0.205379	NaN	NaN
					NaN	0.0195505	NaN
					NaN	NaN	NaN
					NaN	NaN	NaN
					NaN	NaN	NaN
					NaN	NaN	NaN
					NaN	NaN	0.121962
					NaN	NaN	0.227388
					NaN	0.0886182	0.329777
					NaN	0.0803376	0.329937
					NaN	0.225291	0.018278
					NaN	0.351342	0.00434497
					NaN	0.274369	NaN
					NaN	0.216712	NaN
					NaN	0.112602	NaN
					NaN	NaN	NaN
					NaN	0.0640235	NaN
					NaN	0.00471321	NaN
					NaN	NaN	NaN
					NaN	0.0971431	NaN
					NaN	0.0613124	NaN
					NaN	NaN	NaN
					NaN	0.0418401	NaN
					NaN	0.0549363	NaN
					NaN	0.0334954	NaN
					NaN	0.139184	NaN
					NaN	0.231911	NaN
					NaN	0.0945154	NaN
					NaN	0.0480649	NaN
					NaN	0.237912	NaN
					NaN	0.330487	NaN
					NaN	0.13322	NaN
					NaN	0.171042	NaN
					NaN	0.229456	NaN
					NaN	0.182843	NaN
					NaN	0.159453	NaN
					NaN	0.24909	NaN
					NaN	0.118107	NaN
					NaN	0.0588312	NaN
					NaN	0.191007	0.14026
					0.0856114	0.0906606	0.0369009
					NaN	NaN	0.0754409
					0.0385711	0.201687	0.0533414
					NaN	0.0998273	NaN
					NaN	NaN	0.167764
					NaN	NaN	NaN
					NaN	NaN	0.118863
					0.108876	0.109125	0.147832
					0.057079	0.115361	NaN
					0.0405095	NaN	0.0718525
					0.193567	NaN	0.230517
					0.317479	NaN	0.293529
					0.260647	NaN	0.249293
					0.122201	NaN	0.114493
					0.140342	0.215483	0.140432
					0.177518	0.151267	0.00105998
					0.00788251	0.0792286	NaN
					0.00428992	NaN	NaN
					NaN	NaN	NaN
					NaN	NaN	NaN
					NaN	0.0258149	NaN
					0.172599	0.121949	NaN
					0.135754	0.159146	NaN
					NaN	0.0764191	NaN
					0.0329135	NaN	0.0545071
					0.0524466	NaN	NaN
					0.166892	0.0773892	NaN
					0.0879078	0.15617	NaN
					NaN	0.0370803	NaN
					0.0964216	0.0917646	NaN
					0.243179	NaN	NaN
					0.152405	NaN	NaN
					0.211935	0.16435	NaN
					0.0849456	NaN	NaN
					NaN	NaN	NaN
					NaN	NaN	NaN
					0.182659	NaN	NaN
					NaN	NaN	NaN
					0.0932199	NaN	NaN
					NaN	NaN	NaN
					NaN	NaN	NaN
					NaN	NaN	NaN
					0.0433031	NaN	NaN
					0.0614985	NaN	NaN
					0.0718555	0.0807195	NaN
					0.0779057	0.000741269	NaN
					0.318388	NaN	NaN
					0.201634	NaN	NaN
					NaN	NaN	NaN
					NaN	NaN	NaN
					0.179922	NaN	NaN
					0.108384	NaN	0.145399
					0.172722	NaN	0.138697
					0.0138889	NaN	NaN
					NaN	NaN	NaN
					NaN	NaN	NaN
					NaN	NaN	NaN
					NaN	NaN	NaN
					NaN	NaN	NaN
					NaN	0.119327	NaN
					0.129947	0.0378865	NaN
					0.229017	0.0190536	NaN
					0.214971	NaN	NaN
					0.255186	0.0180768	0.0429727
					0.240737	0.0245323	0.162987
					NaN	0.117506	0.170943
					0.211093	0.0700174	0.0679997
					NaN	NaN	NaN
					0.170074	NaN	0.0687704
					0.148639	0.181698	0.234854
					0.0814221	0.0836031	0.291849
					0.158514	NaN	0.233493
					NaN	NaN	0.269389
					NaN	NaN	0.0537364
					NaN	NaN	NaN
					0.157407	NaN	NaN
					0.135368	NaN	NaN
					0.0925385	NaN	NaN
					0.0323938	NaN	NaN
					0.0563252	NaN	NaN
					NaN	NaN	NaN
					NaN	NaN	NaN
					0.176332	NaN	0.124449
					0.0540269	NaN	0.104375
					0.0854522	NaN	0.0857066
					NaN	NaN	NaN
					0.203822	NaN	NaN
					0.234894	NaN	NaN
					0.1132	NaN	NaN
					0.29738	NaN	NaN
					NaN	NaN	NaN
					0.148811	NaN	0.0744867
					0.166606	NaN	0.323062
					0.0196724	NaN	0.378052
					NaN	NaN	0.169726
					NaN	NaN	0.158407
					NaN	NaN	0.109784
					NaN	NaN	NaN
					0.0624585	NaN	NaN
					0.0978433	0.0277304	NaN
					0.148033	NaN	NaN
					0.227295	NaN	NaN
					0.0967913	0.131545	NaN
					0.102715	NaN	NaN
					0.0805396	NaN	NaN
					0.119137	NaN	NaN
					0.00594898	NaN	NaN
					NaN	NaN	NaN
					0.00194591	0.0953294	0.0821601
					0.117781	NaN	0.132036
					0.253804	0.10353	NaN
					0.0936094	NaN	NaN
					NaN	NaN	NaN
					NaN	NaN	0.216885
					NaN	NaN	0.186268
					NaN	NaN	NaN
					NaN	NaN	NaN
					NaN	NaN	NaN
					NaN	NaN	NaN
					0.133018	NaN	NaN
					0.290933	0.0275905	NaN
					0.135907	0.00490158	NaN
					0.156637	NaN	NaN
					NaN	NaN	NaN
					0.100372	NaN	NaN
					0.170671	NaN	NaN
					0.159714	0.0143973	0.053213
					0.103195	NaN	NaN
					0.00832393	NaN	NaN
					NaN	NaN	NaN
					0.196826	NaN	NaN
					0.0613183	NaN	NaN
					NaN	NaN	0.184208
					NaN	NaN	NaN
					NaN	NaN	NaN
					0.0600687	NaN	0.0147283
					0.0350627	NaN	NaN
					0.0548463	NaN	NaN
					NaN	NaN	NaN
					NaN	NaN	NaN
					NaN	0.00270948	NaN
					0.0865789	NaN	NaN
					0.0709616	NaN	NaN
					NaN	NaN	NaN
					NaN	NaN	NaN
					NaN	NaN	NaN
					NaN	NaN	NaN
					NaN	NaN	NaN
					NaN	NaN	NaN
					NaN	NaN	NaN
					0.0870513	NaN	NaN
					NaN	NaN	NaN
					NaN	NaN	0.126313
					0.110466	NaN	NaN
					NaN	NaN	NaN
					NaN	NaN	NaN
					0.256198	NaN	0.132439
					0.113263	NaN	NaN
					0.147807	NaN	NaN
					0.111244	NaN	NaN
					0.186884	NaN	NaN
					0.170696	NaN	0.0382374
					NaN	NaN	NaN
					NaN	NaN	NaN
					NaN	NaN	NaN
					0.148891	NaN	NaN
					0.124203	NaN	NaN
					0.0574563	NaN	0.100075
					NaN	NaN	0.0371952
					NaN	NaN	NaN
					0.172901	0.101355	0.154825
					NaN	0.212278	0.107303
					NaN	NaN	NaN
					NaN	NaN	NaN
					NaN	0.026576	NaN
					NaN	NaN	NaN
					NaN	NaN	0.179136
					NaN	NaN	0.12214
					NaN	0.0291105	0.227934
					NaN	NaN	0.23549
					NaN	NaN	NaN
					NaN	0.229009	NaN
					NaN	0.152816	NaN
					NaN	0.153091	NaN
					NaN	0.236399	NaN
					NaN	0.0856421	NaN
					NaN	0.157438	NaN
					NaN	0.0598204	NaN
					NaN	NaN	NaN
					NaN	NaN	NaN
					NaN	NaN	NaN
					NaN	0.10966	NaN
					NaN	0.0689492	NaN
					NaN	NaN	NaN
					NaN	0.0275633	NaN
					NaN	0.152878	NaN
					0.0156287	0.102378	NaN
					NaN	0.123698	NaN
					NaN	0.00801289	NaN
					NaN	0.426884	0.119874
					NaN	0.430227	NaN
					NaN	0.134575	NaN
					NaN	0.239235	NaN
					NaN	0.00214062	NaN
					NaN	0.0549165	NaN
					NaN	0.122656	NaN
					NaN	NaN	NaN
					NaN	0.00294298	NaN
					NaN	NaN	NaN
					NaN	NaN	NaN
					NaN	0.0134483	0.115236
					NaN	NaN	0.0278813
					NaN	0.0959857	0.156321
					0.0100191	0.0759131	0.27069
					0.0743605	0.0217877	0.171925
					NaN	NaN	NaN
					0.00432052	NaN	0.00177278
					0.197051	0.0264692	NaN
					0.00546234	0.0235314	NaN
					0.0409072	NaN	0.0195161
					0.0427555	0.0950833	0.0946206
					0.371524	NaN	0.23358
					0.127501	NaN	0.0801225
					0.246555	NaN	NaN
					0.0656301	0.0310462	NaN
					0.0213954	0.0280137	NaN
					0.210242	0.0520745	0.149135
					NaN	NaN	NaN
					0.0176934	NaN	NaN
					NaN	NaN	NaN
					NaN	NaN	NaN
					0.155809	0.0584527	NaN
					NaN	0.136454	NaN
					NaN	0.0344284	NaN
					0.0952447	0.0969906	0.0404628
					0.136199	0.0265552	NaN
					0.169043	NaN	NaN
					0.0459055	NaN	NaN
					NaN	0.0587349	NaN
					NaN	0.109103	NaN
					0.143784	0.0568313	NaN
					0.0415026	NaN	NaN
					0.129534	0.0376872	NaN
					NaN	0.00103677	NaN
					NaN	NaN	NaN
					NaN	NaN	NaN
					0.121813	NaN	NaN
					NaN	NaN	NaN
					NaN	NaN	NaN
					0.00725256	NaN	NaN
					0.0115653	NaN	NaN
					0.0644157	NaN	NaN
					0.24101	0.016851	NaN
					0.117269	0.0152333	NaN
					NaN	0.0183216	NaN
					NaN	0.0246773	NaN
					0.149215	NaN	NaN
					0.0669707	0.123415	NaN
					NaN	0.0837029	NaN
					NaN	NaN	NaN
					0.240382	NaN	0.0384534
					0.150368	NaN	0.144052
					0.194452	0.0271198	0.0876242
					0.0459198	0.119818	0.197696
					NaN	NaN	0.0214904
					0.078147	NaN	0.0614754
					NaN	NaN	NaN
					0.0730184	NaN	NaN
					NaN	NaN	NaN
					NaN	NaN	0.0960791
					0.116218	NaN	0.0704364
					0.232281	0.0522357	0.00675381
					0.284091	NaN	0.0837647
					0.240014	NaN	0.117464
					NaN	0.108908	0.226451
					NaN	0.128496	0.0603816
					NaN	0.109784	0.190943
					NaN	NaN	NaN
					NaN	0.0873521	0.150968
					0.00240335	NaN	0.0393854
					0.17262	0.035893	NaN
					NaN	NaN	0.0389896
					NaN	NaN	0.09622
					NaN	NaN	0.10443
					NaN	NaN	NaN
					NaN	NaN	NaN
					0.0798869	NaN	NaN
					NaN	NaN	NaN
					0.160865	NaN	NaN
					0.0418707	NaN	NaN
					NaN	NaN	NaN
					NaN	NaN	0.194298
					0.284845	NaN	0.0166334
					0.235522	NaN	0.117276
					0.0687167	NaN	NaN
					NaN	NaN	NaN
					0.0248545	NaN	NaN
					0.204136	NaN	0.196108
					0.182722	NaN	NaN
					0.0706077	NaN	NaN
					0.0330763	NaN	NaN
					0.136477	NaN	0.0525472
					0.254938	NaN	0.244455
					NaN	NaN	0.22501
					NaN	NaN	0.216266
					NaN	NaN	0.100861
					NaN	NaN	NaN
					NaN	NaN	NaN
					NaN	NaN	NaN
					0.00461346	NaN	NaN
					0.198822	NaN	NaN
					NaN	NaN	NaN
					NaN	0.0620768	NaN
					NaN	NaN	NaN
					0.116618	NaN	NaN
					0.184945	NaN	NaN
					0.000207161	NaN	NaN
					0.112533	NaN	NaN
					0.0586015	0.0544776	0.0052372
					0.0456369	0.0402925	0.153714
					0.136167	NaN	NaN
					NaN	0.0828742	NaN
					0.271028	NaN	NaN
					NaN	NaN	0.221476
					0.0766852	NaN	NaN
					NaN	NaN	NaN
					NaN	NaN	NaN
					NaN	NaN	NaN
					0.0452498	NaN	NaN
					0.113979	0.00651944	NaN
					0.105815	NaN	NaN
					0.19107	0.0267054	NaN
					0.161028	NaN	NaN
					NaN	NaN	NaN
					0.0756987	NaN	NaN
					0.22076	NaN	0.0262733
					0.257691	0.116717	0.0827735
					0.100375	NaN	NaN
					0.170639	NaN	NaN
					0.205397	NaN	NaN
					0.0367672	NaN	NaN
					0.121835	NaN	NaN
					NaN	NaN	0.0233377
					0.0211558	NaN	NaN
					NaN	NaN	0.121069
					0.153161	NaN	0.0725237
					NaN	NaN	NaN
					NaN	NaN	NaN
					NaN	NaN	NaN
					0.0294999	NaN	NaN
					0.13473	NaN	0.0140122
					NaN	NaN	NaN
					0.137639	NaN	NaN
					NaN	NaN	NaN
					NaN	NaN	NaN
					0.0937882	NaN	NaN
					NaN	NaN	NaN
					0.0209903	NaN	NaN
					0.157144	NaN	NaN
					NaN	NaN	0.0439997
					NaN	NaN	NaN
					NaN	NaN	0.0638808
					NaN	0.00545943	0.195415
					NaN	NaN	NaN
					NaN	NaN	NaN
					NaN	NaN	0.0446549
					0.0709806	NaN	0.163769
					0.240459	NaN	NaN
					0.116449	NaN	NaN
					0.167548	NaN	NaN
					0.1461	NaN	NaN
					0.0921926	NaN	0.0284531
					NaN	NaN	NaN
					NaN	0.0621521	NaN
					NaN	0.042076	NaN
					0.120109	NaN	NaN
					0.13175	NaN	NaN
					0.160421	NaN	0.121469
					0.0369264	NaN	0.2951
					0.0369605	NaN	NaN
					NaN	0.0642892	0.0738027
					NaN	0.0466264	NaN
					NaN	NaN	NaN
					NaN	0.0970797	NaN
					NaN	NaN	NaN
					NaN	NaN	0.0700313
					NaN	NaN	0.150242
					NaN	NaN	0.048815
					NaN	NaN	0.174082
					NaN	NaN	0.0424606
					NaN	NaN	NaN
					NaN	0.0751124	NaN
					NaN	0.0553644	NaN
					NaN	0.169993	NaN
					NaN	0.242807	NaN
					NaN	0.0125615	NaN
					NaN	0.215984	NaN
					NaN	0.0619012	NaN
					NaN	0.0740309	NaN
					NaN	0.098155	NaN
					NaN	0.0892496	NaN
					NaN	0.0112611	NaN
					NaN	0.188091	NaN
					NaN	0.0706895	NaN
					NaN	0.148795	NaN
					NaN	0.208797	NaN
					NaN	0.0644611	NaN
					NaN	0.207148	NaN
					NaN	0.037925	NaN
					NaN	0.382147	0.0235801
					NaN	0.392273	NaN
					NaN	0.193891	0.0542919
					NaN	0.316746	NaN
					NaN	0.220583	NaN
					NaN	0.0636399	NaN
					NaN	0.132505	NaN
					NaN	0.0555374	NaN
					NaN	0.108943	NaN
					NaN	0.00640957	NaN
					NaN	0.128811	NaN
					NaN	NaN	NaN
					0.0408859	NaN	0.154439
					NaN	NaN	0.178395
					NaN	0.139996	0.184853
					0.192461	0.12714	0.279503
					0.0851012	0.00893095	0.0127801
					0.090098	0.0516361	NaN
					0.037314	0.257717	NaN
					NaN	0.100931	NaN
					NaN	0.115906	NaN
					0.0599326	0.132003	NaN
					0.315624	0.166071	0.0125002
					0.313763	NaN	NaN
					0.205457	0.00346624	NaN
					0.310375	0.021045	NaN
					0.0998484	NaN	NaN
					0.241329	NaN	NaN
					0.305737	0.0360946	0.0661253
					0.217159	0.000501091	0.12752
					0.190022	NaN	NaN
					0.223944	0.230604	0.080113
					0.103424	0.0545577	NaN
					0.112891	NaN	NaN
					0.164668	NaN	NaN
					0.0538389	0.245365	NaN
					0.160231	0.0351891	NaN
					0.15199	NaN	NaN
					0.105368	0.0820269	NaN
					NaN	NaN	NaN
					0.0727165	0.0495173	NaN
					0.256863	0.0896051	NaN
					0.209814	NaN	NaN
					NaN	NaN	NaN
					NaN	NaN	NaN
					NaN	NaN	NaN
					NaN	NaN	NaN
					0.153004	NaN	NaN
					0.015457	0.0549481	NaN
					NaN	NaN	NaN
					0.198664	NaN	NaN
					0.1801	NaN	NaN
					0.199559	NaN	NaN
					0.115697	0.0711471	NaN
					0.143127	0.00639547	NaN
					NaN	0.0779526	NaN
					NaN	0.115338	NaN
					0.0223132	0.0190357	NaN
					NaN	NaN	NaN
					0.00916086	0.0484196	NaN
					0.154662	NaN	NaN
					0.200855	NaN	NaN
					0.224209	NaN	NaN
					0.0974177	0.159391	0.289961
					NaN	0.120875	0.231639
					0.140789	NaN	0.23301
					0.16554	NaN	0.0926462
					0.0625721	0.0246356	0.0251914
					NaN	0.0202232	NaN
					0.110417	NaN	NaN
					0.0852541	NaN	NaN
					0.14162	NaN	0.00240623
					0.279883	NaN	0.0482487
					0.494671	0.109031	NaN
					0.313126	0.0971352	0.0855111
					NaN	0.118788	0.118253
					0.0878966	0.158663	0.158309
[truncated: 394,906+ more rows]

## Sheet: Figure 4
This x-axis applies for all spectral data (4a-c)		Figure 4a				Figure 4b					Figure 4c					Figure 4a+4g										Figure 4e+4h													Figure 4f+4i
x-axis spectra		cell nuclei	cytochrome c	lipids		plaque	cell nuclei	cytochrome c	lipids		plaque	cell nuclei	cytochrome c	lipids		cell nuclei			cytochrome c			lipids				plaque			cell nuclei			cytochrome c			lipids				plaque			cell nuclei			cytochrome c			lipids
404.388		-0.354645	-0.359681	-0.337987		-0.337544	-0.348439	-0.351856	-0.333708		-0.337941	-0.351661	-0.354318	-0.331759		PC1	PC2	PC3	PC1	PC2	PC3	PC1	PC2	PC3		PC1	PC2	PC3	PC1	PC2	PC3	PC1	PC2	PC3	PC1	PC2	PC3		PC1	PC2	PC3	PC1	PC2	PC3	PC1	PC2	PC3	PC1	PC2
407.233		-0.340877	-0.349048	-0.32399		-0.320754	-0.337302	-0.339816	-0.320011		-0.318491	-0.339509	-0.343518	-0.315398		0.00606434	-0.0189434	0.0235977	-0.00875779	0.0210122	-0.0159243	-0.0224311	-0.0131006	-0.00753296		0.0080277	-0.00955376	0.00827849	0.0115718	0.000534281	-0.0211775	-0.0294353	0.0262164	-0.0339811	-0.0139816	-0.012863	0.0277908		-0.000571724	-0.00932134	0.00879487	-0.0147408	0.017757	-0.00990816	0.0226481	0.0043729	0.00672598	0.0176692	-0.0187654
410.077		-0.323772	-0.334864	-0.310905		-0.304501	-0.323189	-0.328138	-0.306634		-0.305014	-0.325998	-0.334213	-0.30298		0.00563091	-0.014902	0.0568507	-0.00150519	0.0213164	-0.00691672	-0.0133086	-0.00704306	-0.0260282		0.00697472	-0.0102807	-0.000829889	0.00744351	0.0178913	-0.0140419	-0.0299881	0.0380751	-0.0197283	-0.0158551	-0.0181343	-0.000313779		0.000952229	-0.0185992	0.00803281	-0.02049	0.00581131	-0.00838166	0.0209112	0.0142684	-0.00389324	0.0191539	-0.0193635
412.92		-0.310953	-0.320386	-0.293793		-0.290209	-0.310724	-0.315703	-0.297531		-0.294362	-0.3148	-0.320985	-0.291603		0.00920532	-0.0146311	0.0236841	-0.00273131	0.0229191	0.000207578	-0.0208251	-0.00627764	-0.0229589		0.00867653	-0.00310464	-0.0012011	0.0161906	0.0094155	-0.0117788	-0.0307698	0.0516939	0.00950453	-0.0182919	-0.0173811	-0.00529707		0.000795837	-0.00900139	0.00795631	-0.0206298	0.00828822	-0.00808334	0.0185918	0.00813149	0.00693419	0.0148353	-0.0233444
415.763		-0.306352	-0.310535	-0.28001		-0.28504	-0.307027	-0.312987	-0.290095		-0.291646	-0.31194	-0.318195	-0.28672		0.0034656	-0.0152094	0.0276647	0.00228005	0.0308707	0.0123277	-0.022798	-0.0130247	0.00116332		0.0111454	-0.00974391	0.013709	0.0107033	0.00316077	-0.0131146	-0.022149	0.0393439	0.0267848	-0.0158805	-0.0145062	0.0142531		-0.003808	-0.00413161	-0.00384358	-0.0129505	0.0187344	-0.00395205	0.0219566	0.0170384	0.0146209	0.0124997	-0.020966
418.604		-0.30747	-0.305796	-0.27267		-0.283017	-0.308661	-0.318321	-0.284001		-0.284535	-0.310313	-0.315021	-0.283486		0.00732777	-0.0195714	0.0221083	0.0051928	0.0272236	-0.00626013	-0.0232339	-0.0133032	0.00837387		0.00728589	-0.0110766	0.00575665	0.0207623	0.00843623	0.00186126	-0.0244476	0.0241424	0.0129503	-0.0154154	-0.0157207	0.0193998		-0.00247383	-0.0160807	0.0143165	-0.0167594	0.0105535	-0.0142825	0.023793	0.0195875	0.00888779	0.0163738	-0.0154408
421.445		-0.310659	-0.311012	-0.272593		-0.287918	-0.320017	-0.327756	-0.283841		-0.28437	-0.312103	-0.31786	-0.283197		0.0131211	-0.0187778	0.00793713	0.00291555	0.0316003	-0.0137059	-0.018287	-0.00883874	-0.00649578		0.00856913	-0.009714	0.00915133	0.0220186	0.01106	-0.00146111	-0.0325342	0.0488685	0.000171829	-0.0192863	-0.0234342	0.00289821		-0.000372799	-0.0108608	0.000431726	-0.0191285	0.0098379	-0.0198007	0.0176178	0.012177	-0.000249304	0.0133992	-0.0203035
424.284		-0.320995	-0.322218	-0.279368		-0.294139	-0.333883	-0.342365	-0.292534		-0.280946	-0.317432	-0.324098	-0.285906		0.00287159	-0.0205483	0.0411086	0.00655042	0.026645	-0.0223933	-0.015691	-0.00717444	-0.00431437		0.0103085	-0.0092949	0.00453628	0.0194579	0.0118931	-0.00651651	-0.0267584	0.0495261	-0.0054629	-0.0133965	-0.0175928	0.0191369		0.00352877	-0.0187208	0.00707571	-0.00882733	0.0130993	-0.0157775	0.0232023	0.0236169	0.00692043	0.0148335	-0.0254291
427.123		-0.3333	-0.339724	-0.29346		-0.3085	-0.353306	-0.357264	-0.306052		-0.286951	-0.327073	-0.336638	-0.2928		0.00314002	-0.0197564	0.0127685	0.007783	0.0295154	-0.00720502	-0.0217861	-0.00850643	0.00430925		0.00786731	-0.00733463	0.00379216	0.0204925	0.00762973	-0.0152979	-0.0276764	0.0592181	0.00341629	-0.0165308	-0.01875	0.0134843		-0.00274694	-0.00723024	0.004565	-0.0158418	0.00483276	-0.0129273	0.0172883	0.0176386	0.0158063	0.0117589	-0.0172176
429.96		-0.349018	-0.360975	-0.307986		-0.325937	-0.367959	-0.371102	-0.320929		-0.296643	-0.342015	-0.350389	-0.303163		0.00813298	-0.0212038	0.0304834	0.00148637	0.0287587	-0.00112193	-0.0195599	-0.0101026	-0.0148179		0.00932259	-0.0114683	0.00564753	0.0144686	0.00674593	0.00102155	-0.024343	0.0524281	0.0176023	-0.0152417	-0.0148771	0.0191846		-0.00462779	-0.0106493	0.00894714	-0.0238698	0.012057	-0.00373983	0.0226181	0.010304	-0.00279389	0.0129683	-0.0198438
432.797		-0.361393	-0.380706	-0.326103		-0.343339	-0.378066	-0.387954	-0.336706		-0.312259	-0.354749	-0.362849	-0.316612		0.00720661	-0.021298	0.0271724	-0.000271688	0.0283596	0.00166243	-0.0178494	-0.010048	-0.0157866		0.00944897	-0.00845022	0.00302938	0.0167557	0.0183019	0.0148693	-0.0225699	0.0314784	0.016328	-0.0119545	-0.0119585	0.0148051		-0.00375951	-0.0058315	0.0089155	-0.0172645	0.00978891	-0.00045992	0.0161481	0.0201755	0.015632	0.0131413	-0.0220617
435.633		-0.376594	-0.398702	-0.343633		-0.357633	-0.384672	-0.399253	-0.35342		-0.333186	-0.367008	-0.372417	-0.330967		0.0131589	-0.0191722	0.0386993	0.0124984	0.0371806	-0.00285183	-0.0248094	-0.00161999	-0.00541471		0.00813865	-0.00477074	0.00842171	0.0134776	0.0214678	0.0206793	-0.0174484	0.0245016	0.00538573	-0.0134337	-0.0229769	0.000167971		-0.00237112	-0.0206913	-0.0119934	-0.0131724	0.0221997	-0.0017544	0.0217612	0.0237577	0.00490136	0.016885	-0.0185646
438.468		-0.388402	-0.411878	-0.35974		-0.369474	-0.388914	-0.40664	-0.364155		-0.355489	-0.377764	-0.389921	-0.34887		0.00576155	-0.0189806	0.0169833	0.0146497	0.0336147	-0.0128873	-0.0205888	-0.00758093	-0.02382		0.00815366	-0.0137513	-0.00975521	0.00961033	0.00856423	0.01481	-0.021626	0.0294175	0.00206402	-0.0121246	-0.0107836	0.0136684		-0.00676379	-0.0189341	0.0156848	-0.0165952	0.00956344	0.00393777	0.0138024	0.00527231	-0.000519116	0.0107421	-0.0222303
441.302		-0.401221	-0.419112	-0.369298		-0.37678	-0.392601	-0.415277	-0.370113		-0.370861	-0.38626	-0.401386	-0.360472		0.0104128	-0.0211535	0.0230547	0.00655036	0.039373	0.00842785	-0.018368	-0.00517204	-0.0249784		0.0103244	-0.00710145	0.00459359	0.0161617	0.0145413	-0.00839026	-0.0177243	0.0406485	0.00843398	-0.0115277	-0.0195929	0.00605262		-0.000844923	-0.00509494	0.000257302	-0.0107971	0.0098183	-0.00670721	0.0173297	0.0127063	-0.00243428	0.0151646	-0.0244882
444.135		-0.407364	-0.428395	-0.372556		-0.383842	-0.397847	-0.420872	-0.373356		-0.385695	-0.390618	-0.408553	-0.36695		0.0176012	-0.0219624	0.0175637	-0.00484401	0.0227414	-0.0321656	-0.0279395	-0.00198256	-0.00973051		0.00670073	-0.00935568	-0.00121318	0.0160657	0.00887014	-0.0148762	-0.0259846	0.0443851	0.00210521	-0.0150605	-0.0186338	0.00563768		-0.00201626	-0.00382271	0.0167448	-0.0183351	0.0105853	-0.0180995	0.0136734	0.0193622	0.0187446	0.0119302	-0.0211276
446.967		-0.411817	-0.430715	-0.370896		-0.387454	-0.400425	-0.423763	-0.371757		-0.39161	-0.392024	-0.410732	-0.367277		0.00975681	-0.0250499	0.0307912	0.00295899	0.0269005	0.00608155	-0.023089	-0.00538294	-0.0127861		0.00834905	-0.012359	-0.00126925	0.0113165	-0.00118252	-0.00149164	-0.0241333	0.047463	0.0022498	-0.0177774	-0.0140671	0.0116478		-0.00790789	-0.0137219	0.0167986	-0.0176028	0.017391	-0.0214576	0.0202814	0.00640384	0.000227782	0.0178912	-0.0213716
449.798		-0.412856	-0.430246	-0.36489		-0.38973	-0.401527	-0.421354	-0.363752		-0.396188	-0.393837	-0.408966	-0.361444		0.0164235	-0.0221149	0.00738222	0.00751007	0.0344426	0.0149081	-0.0140216	-0.00444438	-0.0145873		0.00999044	-0.00769532	-0.00212508	0.0247669	0.0239542	0.0198577	-0.0267481	0.0504525	0.00814885	-0.0141309	-0.0183871	0.00915671		-0.00942242	-0.0193547	0.00548005	-0.0146562	0.00847974	-0.027791	0.0206293	0.00903342	-0.00524883	0.0129475	-0.0228704
452.629		-0.409794	-0.427426	-0.357446		-0.387081	-0.399918	-0.417166	-0.356971		-0.391018	-0.395821	-0.402342	-0.354846		0.0104692	-0.0196176	0.0388556	0.0147532	0.0455176	-0.0114007	-0.0230508	-0.00365459	-0.0151025		0.00765747	-0.00893193	0.0100269	0.0172538	0.00974358	-0.00202875	-0.0239357	0.0440462	0.0164951	-0.0188024	-0.0129305	0.0071265		-0.0117418	-0.0114246	0.0144383	-0.0206298	0.00232025	-0.0126141	0.0186759	0.0200333	0.00863729	0.0181244	-0.0287886
455.458		-0.404856	-0.420057	-0.353785		-0.38591	-0.396801	-0.415476	-0.352389		-0.384334	-0.394015	-0.394458	-0.349154		0.0141503	-0.0146817	0.0239521	0.0128042	0.0403476	-0.0252851	-0.0187306	-0.00117321	-0.0380626		0.00904446	-0.00528846	0.00532979	0.0175692	0.0074469	-0.00994325	-0.0291365	0.014946	-0.00999644	-0.0119046	-0.0134537	0.0162688		-0.00748144	-0.0107533	0.0104938	-0.0182811	0.0111315	-0.0236846	0.022715	0.028303	0.0166286	0.0214421	-0.0298607
458.287		-0.401691	-0.414924	-0.353256		-0.382899	-0.39228	-0.408133	-0.351751		-0.382933	-0.3922	-0.386276	-0.344634		0.00446289	-0.0179111	-0.00226737	0.0129995	0.0284833	-0.0100112	-0.0153715	-0.000382271	-0.0373281		0.00944708	-0.0168373	0.00369013	0.0113186	0.00441867	-0.0142673	-0.0242178	0.0203817	0.0290444	-0.0157272	-0.0146746	0.0136421		0.0063972	-0.0128342	-0.0157837	-0.0239617	0.0136641	-0.0166423	0.0168574	0.0139347	0.00368863	0.0218269	-0.0262733
461.114		-0.397368	-0.411907	-0.355807		-0.382358	-0.387541	-0.402596	-0.354888		-0.376469	-0.388736	-0.386609	-0.346237		0.0036459	-0.0178009	0.0155111	0.00319393	0.0264997	-0.0336465	-0.0239138	-0.00778821	-0.00941987		0.00655783	-0.0120916	0.00174126	0.0183724	0.0168041	-0.0082584	-0.0295267	0.0248014	-0.0122676	-0.0127921	-0.0118214	0.0103654		-0.00364401	-0.00459886	0.0105156	-0.0240916	0.014812	-0.0311521	0.0121964	0.00413647	0.00200907	0.0196404	-0.01962
463.941		-0.396254	-0.407057	-0.358457		-0.380286	-0.389505	-0.407798	-0.359939		-0.372071	-0.391006	-0.390015	-0.34826		0.00568019	-0.0203805	0.0113338	0.00962677	0.0323309	-0.000805899	-0.0303975	-0.00965623	-0.0209521		0.00868991	-0.00932855	0.00602296	0.0166502	0.0116195	-0.0166041	-0.0182028	0.03579	0.0119281	-0.0150456	-0.0140334	0.00762016		-0.014965	-0.00683426	0.0188918	-0.0218608	0.0135679	-0.0182658	0.0166092	0.02292	0.0140797	0.0150862	-0.021072
466.766		-0.396337	-0.409781	-0.360016		-0.38133	-0.393853	-0.407962	-0.364574		-0.373958	-0.389601	-0.390897	-0.349133		0.012637	-0.0213918	0.00857521	0.0105537	0.0284447	0.00548241	-0.023192	-0.00489476	-0.00643897		0.00783631	-0.010794	0.00549334	0.0216721	0.00761813	-0.00360255	-0.0240289	0.0332096	-0.015497	-0.0128885	-0.0194531	0.00746284		-0.00885811	-0.00880116	0.0125801	-0.0175321	0.0121248	-0.0219239	0.0179752	0.018647	0.00711749	0.00890877	-0.0189096
469.591		-0.396927	-0.402939	-0.36111		-0.380157	-0.392384	-0.399864	-0.36301		-0.375462	-0.3863	-0.389694	-0.351608		0.022101	-0.0137167	-0.00832513	0.0122788	0.0227456	-0.0279095	-0.021761	-0.00181144	-0.0431336		0.00703418	-0.00963893	0.00204718	0.00927125	0.00642	-0.0141505	-0.0276541	0.0405259	0.00942069	-0.0144791	-0.0129338	0.0119034		-0.0142687	-0.01207	0.016156	-0.0216069	0.00401163	-0.0271451	0.0194214	0.0167827	0.0101992	0.0144888	-0.0255049
472.415		-0.391849	-0.393535	-0.358271		-0.375047	-0.386282	-0.384241	-0.356969		-0.378553	-0.386473	-0.383173	-0.351949		0.012286	-0.0190717	0.0264905	0.00320805	0.0200702	-0.00488371	-0.022345	-0.00137848	-0.0419326		0.00568741	-0.00993272	0.00617967	0.0161912	-0.000605483	-0.00701981	-0.018412	0.0409743	0.0363079	-0.0157839	-0.0186996	0.00509579		-0.00334319	-0.0154738	0.0146482	-0.0148196	0.0113982	-0.0129802	0.0143847	0.0158464	0.00944924	0.0151403	-0.027409
475.238		-0.387172	-0.38206	-0.354113		-0.36796	-0.381165	-0.368907	-0.353192		-0.375349	-0.383317	-0.374709	-0.351943		0.0103997	-0.019446	0.0146326	0.00131373	0.0240062	-0.0129546	-0.0208927	-0.00873591	-0.0266441		0.0121106	-0.00937033	0.0124461	0.0200694	-0.000724886	-0.017134	-0.0196018	0.0245036	-0.00695483	-0.017204	-0.0205849	-0.000288283		-0.00759984	-0.00727322	0.0194992	-0.016783	0.00881606	-0.00713552	0.0171102	0.0205588	0.00624838	0.0136875	-0.0245178
478.06		-0.386036	-0.373951	-0.349066		-0.360816	-0.371777	-0.359048	-0.346368		-0.370118	-0.374353	-0.36407	-0.349548		0.0165734	-0.0226987	0.0221188	-0.00250004	0.0221515	-0.00680541	-0.0260956	-0.0161917	-0.017291		0.00865594	-0.0120437	0.000912354	0.0263131	0.0153157	0.0029826	-0.0204931	0.0276515	-0.00873868	-0.0141395	-0.0179483	0.00147009		-0.0151497	-0.00910133	0.025862	-0.0183092	0.00929114	-0.0158073	0.0201411	0.0234236	0.00385347	0.0153266	-0.0247041
480.881		-0.381077	-0.370176	-0.341445		-0.351737	-0.358998	-0.350186	-0.337376		-0.359231	-0.361816	-0.354986	-0.343441		0.00743147	-0.0141254	-0.00213385	0.0024528	0.0301925	-0.0318711	-0.0169446	-0.00265622	-0.019687		0.00853824	-0.0102406	0.0144562	0.0145543	0.00619882	-0.0045374	-0.0181758	0.0354624	0.00931656	-0.01372	-0.0204797	0.00809781		-0.0120595	-0.0104207	0.0120541	-0.0224247	0.00955141	-0.0237169	0.0227104	0.0245922	0.00895204	0.0157593	-0.0256335
483.701		-0.372872	-0.369967	-0.336654		-0.344247	-0.348921	-0.349982	-0.330631		-0.345118	-0.350031	-0.353717	-0.336964		0.00573025	-0.0142667	0.0158463	-0.00738848	0.020636	-0.0113702	-0.0147729	0.000671302	-0.0132633		0.00858447	-0.0134643	0.00857744	0.0290962	0.0129293	0.00853141	-0.016534	0.040736	0.0208774	-0.0136718	-0.0199212	0.00162361		-0.010955	-0.00968477	0.0160487	-0.0274834	0.0084089	-0.0253264	0.020216	0.0231503	0.0092724	0.0129473	-0.0237612
486.52		-0.36021	-0.369084	-0.331386		-0.336508	-0.339693	-0.362389	-0.327995		-0.332032	-0.342022	-0.355082	-0.329131		0.00619664	-0.0174365	0.00722366	0.0100754	0.0299066	0.0022794	-0.0289596	-0.00313108	0.00101323		0.00725648	-0.00906464	0.0189444	0.0214897	0.0115761	0.00601212	-0.0208923	0.0453692	0.0270165	-0.0147681	-0.0127331	0.00882279		-0.00712443	-0.0110104	0.00750644	-0.0290555	0.0117815	-0.0255027	0.017913	0.0166418	0.0074489	0.01253	-0.0226154
489.339		-0.346835	-0.371341	-0.325594		-0.331146	-0.327708	-0.373397	-0.3292		-0.325637	-0.330804	-0.354616	-0.323875		0.0156247	-0.0199935	0.0126697	0.00123681	0.0284417	0.00766965	-0.0234446	-0.00956901	-0.00834558		0.00533978	-0.0126533	-0.00221876	0.0249818	0.0086812	-0.00635557	-0.0214077	0.0394248	0.0161882	-0.0107033	-0.0189293	-0.00212117		-0.0101633	-0.00464172	0.0173272	-0.0283736	0.0130823	-0.0207228	0.0155949	0.0154389	0.0105219	0.0157733	-0.0185361
492.156		-0.338272	-0.379647	-0.331506		-0.329013	-0.319248	-0.38413	-0.332247		-0.324974	-0.321232	-0.3627	-0.326608		0.0171825	-0.0217063	0.0115695	-0.00172632	0.0220478	-0.00506099	-0.0141121	-0.00621538	-0.047686		0.00509076	-0.0100875	-0.00449685	0.0170671	0.00484344	0.00325535	-0.028155	0.0224342	-0.00134355	-0.0110096	-0.0133756	0.0108025		-0.0131996	-0.00921897	0.0165688	-0.0172832	0.0101691	-0.0181527	0.0152981	0.0216731	0.00990881	0.0141048	-0.0178135
494.972		-0.328897	-0.385127	-0.336698		-0.327726	-0.314698	-0.391065	-0.33925		-0.329695	-0.320269	-0.374984	-0.333425		0.0210426	-0.0225152	0.00958073	0.00383071	0.0292726	-0.00705359	-0.0249306	-0.0110051	0.00058892		0.00537109	-0.0109885	-0.00425444	0.0158109	0.00473842	-0.00433615	-0.0170468	0.0359763	0.0194369	-0.0146569	-0.0241359	-0.00390537		-0.0109726	-0.00563294	0.0280146	-0.0131114	0.00944145	-0.0204065	0.0201532	0.0193933	-0.0016392	0.01558	-0.0213892
497.788		-0.330897	-0.390664	-0.343268		-0.330364	-0.321306	-0.398831	-0.348708		-0.336015	-0.323161	-0.386821	-0.342504		0.0184051	-0.0227817	0.0347419	-0.00334698	0.0169685	0.00523304	-0.0245537	-0.00326754	0.0119208		0.00813276	-0.00775801	0.0109845	0.0140171	0.00779202	-0.00585544	-0.0138623	0.0299658	0.0250482	-0.0161919	-0.025808	-0.00678855		-0.0100454	-0.0109936	0.0262324	-0.0193919	0.0172743	-0.0122301	0.0171931	0.0235498	0.00126048	0.0125449	-0.0144747
500.603		-0.341399	-0.401732	-0.351938		-0.333149	-0.329596	-0.403658	-0.355643		-0.341522	-0.32807	-0.389321	-0.346037		0.0190409	-0.0219001	0.0090172	3.50032e-05	0.0189751	-0.0273678	-0.0265975	-0.0133247	0.0009071		0.00572751	-0.0114222	0.00314952	0.0161871	0.0092015	-0.00271105	-0.015758	0.0294523	0.0332791	-0.0124102	-0.0184275	0.00240348		-0.000757629	-0.0137196	0.00778326	-0.0182058	0.00633951	-0.0214328	0.0239593	0.0103121	0.00610446	0.0148845	-0.0202937
503.416		-0.353819	-0.407124	-0.356657		-0.337942	-0.342807	-0.405605	-0.358762		-0.344928	-0.337692	-0.390129	-0.344569		0.013883	-0.0199586	0.0133644	0.00496751	0.024357	-0.0205663	-0.0274476	-0.011593	0.00567801		0.00739666	-0.00954335	0.00923303	0.0186262	0.00894863	0.00704636	-0.0185565	0.0345179	0.0209852	-0.0155138	-0.0160856	2.91787e-05		-0.000115784	-0.0115041	0.0151845	-0.0208292	0.00675322	-0.0229117	0.0148143	0.0169621	0.0196673	0.0155606	-0.0208813
506.229		-0.362005	-0.404773	-0.353641		-0.340339	-0.356242	-0.401788	-0.357469		-0.347201	-0.349085	-0.389273	-0.338952		0.0120181	-0.0221499	0.0279069	0.00558347	0.0338717	-0.00187533	-0.0185325	-0.00396971	0.00196537		0.00666464	-0.0111876	0.00131147	0.0152684	0.0101285	-0.0168447	-0.0295432	0.0162528	-0.0233855	-0.0147768	-0.02118	-0.00241757		-0.00935333	-0.00973943	0.00724238	-0.0267595	0.00963283	-0.025368	0.0177635	0.00824183	-0.00161362	0.016371	-0.0218592
509.041		-0.361128	-0.39636	-0.344704		-0.336948	-0.364565	-0.391208	-0.352212		-0.346363	-0.359143	-0.383014	-0.335294		0.0184619	-0.0238887	0.018001	-0.00227171	0.0339824	0.00942151	-0.0150706	-0.00384884	-0.0300778		0.00562793	-0.0115543	0.00292571	0.0174589	0.00863784	-0.00372515	-0.0240002	0.0256872	-0.000895608	-0.00919061	-0.0231387	0.00673567		-0.0123023	-0.0101003	0.0194493	-0.0258364	0.0105851	-0.027565	0.0159476	0.011766	0.00767464	0.018345	-0.0230375
511.852		-0.358923	-0.383963	-0.332795		-0.33318	-0.359859	-0.377281	-0.344357		-0.346794	-0.361972	-0.375025	-0.332951		0.0146417	-0.0221268	0.0119512	-0.00343806	0.0234059	-0.0140113	-0.0244714	-0.0019785	0.0181004		0.0096643	-0.00517935	0.00741946	0.0231805	0.0163881	-0.00345364	-0.0238271	0.0241067	-0.011399	-0.0151096	-0.0142322	0.0131315		-0.0131377	-0.00877352	0.0165519	-0.0277994	0.00972587	-0.0316361	0.0155295	0.0122443	0.00321568	0.0169405	-0.0191226
514.662		-0.357334	-0.37875	-0.328725		-0.332762	-0.357361	-0.368825	-0.337628		-0.343619	-0.359762	-0.370029	-0.33344		0.0156683	-0.0237706	0.021321	-0.00437514	0.0288525	0.00282958	-0.0241035	-0.00732929	-0.00794626		0.00872857	-0.00849347	0.00423365	0.0120212	0.000842086	-0.010969	-0.0241329	0.0128064	-0.00925117	-0.0141605	-0.0179257	0.00428819		-0.0101448	-0.00552655	0.0175496	-0.0188199	0.00657238	-0.0294868	0.0171424	0.005989	0.000630416	0.0122038	-0.0171976
517.471		-0.348376	-0.373501	-0.324472		-0.330669	-0.349792	-0.365439	-0.333436		-0.341636	-0.352059	-0.368085	-0.332627		0.0155885	-0.0229495	0.0169778	-0.00515611	0.0239594	-0.00456835	-0.0230326	-0.00716978	-0.0215525		0.00897879	-0.00860118	0.00702928	0.0224256	0.00895048	-0.00935404	-0.0295565	0.0275226	-0.0066009	-0.0144595	-0.0214402	0.000535957		-0.0109104	-0.00645978	0.0218433	-0.0194618	0.00786933	-0.0276174	0.0226764	0.0152749	0.00320585	0.0136445	-0.0182329
520.279		-0.341456	-0.372739	-0.326323		-0.333668	-0.347166	-0.370269	-0.331375		-0.341244	-0.345526	-0.366942	-0.338088		0.0193831	-0.02006	0.0301278	0.00847089	0.0230941	-0.00193061	-0.024921	-0.00986139	-0.00325242		0.00937631	-0.00651789	0.00578766	0.0208302	0.00888784	0.00279955	-0.0299621	0.034677	-0.00197455	-0.0176275	-0.0225026	-0.00358535		-0.0130984	-0.0111646	0.015918	-0.0145378	0.01463	0.000389591	0.0210125	0.0255427	0.0204021	0.0150826	-0.0180126
523.087		-0.337414	-0.377985	-0.333141		-0.340754	-0.342981	-0.379421	-0.338822		-0.343491	-0.339254	-0.366228	-0.338468		0.0174257	-0.0262362	0.00340118	0.00943175	0.0252449	0.00107455	-0.0216752	-0.00860902	-0.00206961		0.00638652	-0.00789772	0.00616489	0.0227497	0.0142647	0.00549171	-0.0241824	0.0265869	0.0163508	-0.0119208	-0.0170237	0.00507689		-0.0149653	-0.00540074	0.0204609	-0.0279113	0.0188819	-0.00641974	0.0164438	0.0166936	0.0121832	0.0104753	-0.0183167
525.893		-0.339298	-0.38573	-0.343061		-0.35146	-0.341591	-0.395204	-0.348053		-0.345279	-0.339493	-0.373384	-0.340497		0.0120401	-0.0166629	0.0152799	4.19306e-05	0.0229913	-0.0173789	-0.0219173	-0.00793702	0.00625002		0.00850709	-0.00719738	0.0113757	0.0199039	0.00842526	0.001558	-0.019	0.0207118	0.0192884	-0.00708165	-0.0170155	0.0150003		-0.0131347	-0.00793992	0.0178322	-0.0313588	0.0149814	-0.0156165	0.0198558	0.025084	0.0288781	0.0142169	-0.0227848
528.698		-0.343635	-0.395878	-0.350007		-0.3566	-0.340575	-0.40495	-0.356564		-0.350371	-0.339255	-0.383129	-0.345514		0.013992	-0.0211739	0.024156	-0.00363128	0.0257615	0.00155039	-0.0164796	-0.00831033	-0.0181593		0.00740547	-0.00577932	0.0166702	0.0128049	0.00359521	0.00602178	-0.0174738	0.0271008	0.0340462	-0.017523	-0.0202249	0.00125334		-0.00525399	-0.0123979	0.013922	-0.0261781	0.0132597	-0.0176238	0.0194884	0.0216629	-0.0035214	0.0179876	-0.026158
531.503		-0.349977	-0.405127	-0.356245		-0.357938	-0.340503	-0.408629	-0.35715		-0.358571	-0.341308	-0.392229	-0.351692		0.0127809	-0.0249713	0.0311985	0.00213874	0.0184896	-0.0301448	-0.0203216	-0.00393205	0.00743354		0.0111564	-0.00774768	0.0079234	0.0180747	0.0037223	-0.000378227	-0.025818	0.0261523	0.0212166	-0.0107637	-0.0188955	0.00702824		-0.00453319	-0.0142296	0.0143056	-0.0258146	0.00921447	-0.0271597	0.0159743	0.00723978	0.00662732	0.0189689	-0.0238085
534.307		-0.355601	-0.408123	-0.355188		-0.359752	-0.339097	-0.408748	-0.35467		-0.364437	-0.339412	-0.396888	-0.352791		0.0197358	-0.015597	0.022692	0.00563002	0.0287462	-0.00553758	-0.0156637	-0.00519955	-0.014986		0.00987598	-0.00604634	0.0166253	0.0138663	0.000892832	-0.0012461	-0.0248647	0.0236395	0.000678967	-0.0124547	-0.0194092	-0.0110061		-0.00468378	-0.0122449	0.0181499	-0.0333666	0.0110576	-0.018956	0.0182035	0.0187058	0.0153268	0.0183185	-0.0202087
537.109		-0.358926	-0.406279	-0.348085		-0.354913	-0.338727	-0.403949	-0.349092		-0.361833	-0.339016	-0.392354	-0.344604		0.0132171	-0.0246167	0.0139863	-9.81674e-05	0.0250389	0.0151596	-0.0238076	-0.00862194	-0.0106001		0.00548364	-0.0075411	-0.00855238	0.0240514	0.00695554	0.0112665	-0.0225586	0.0308506	0.0155336	-0.0137779	-0.0205122	0.0064857		-0.0155819	-0.0142119	0.0130224	-0.0311664	0.00971051	-0.0237475	0.0247892	0.0235741	0.0071045	0.0178736	-0.0196084
539.911		-0.357746	-0.398345	-0.334183		-0.34568	-0.340045	-0.394765	-0.336411		-0.352486	-0.335509	-0.383395	-0.327404		0.0165601	-0.027604	0.0171238	0.00118756	0.0199194	-0.00276189	-0.0294161	-0.0105389	0.0131728		0.00521867	-0.00652685	-0.000670328	0.0212869	0.00363485	0.0138884	-0.0198483	0.021607	0.0165652	-0.01322	-0.0159387	-0.00121712		-0.0121671	-0.0145639	0.0136676	-0.0163579	0.0113995	-0.00286863	0.0174533	0.00899871	-0.000308875	0.0136061	-0.0178795
542.712		-0.354397	-0.387836	-0.320385		-0.336555	-0.342658	-0.384892	-0.324854		-0.336748	-0.336638	-0.368562	-0.314523		0.0184193	-0.0230833	0.0142837	0.00025503	0.0316236	0.00269532	-0.0274491	-0.00456898	0.0134182		0.00848346	-0.00776056	0.0115015	0.0204176	0.0136858	0.0310858	-0.0219735	0.0127566	0.00976512	-0.0143931	-0.0234953	0.00127004		-0.0098639	-0.00813762	0.0171614	-0.0228079	0.0124091	-0.0255594	0.016358	0.0161497	0.01027	0.0155692	-0.0174888
545.512		-0.347294	-0.376665	-0.309257		-0.333332	-0.343097	-0.375483	-0.319922		-0.325635	-0.340796	-0.357186	-0.302863		0.0146807	-0.0202005	0.0352452	-0.00619082	0.017088	-0.00108433	-0.0174733	-0.00549298	-0.0128495		0.00246899	-0.0154191	-5.50004e-06	0.0187548	0.00141379	0.00726402	-0.0214059	0.0286495	0.0251752	-0.011412	-0.0134425	0.0116896		-0.00815777	-0.0135146	0.0101344	-0.0273046	0.0146335	-0.018688	0.0227871	0.0222311	0.00691823	0.0199304	-0.0240669
548.311		-0.344252	-0.369287	-0.309316		-0.333345	-0.347162	-0.369927	-0.324161		-0.322988	-0.349422	-0.355478	-0.304499		0.0171009	-0.0171707	0.0253428	0.00139347	0.0260009	-0.00681274	-0.02125	-0.0116361	0.0107		0.00796926	-0.0110983	0.0041105	0.0207209	0.00730684	-0.00183606	-0.0171905	0.0151737	0.00265761	-0.0111862	-0.013977	0.00912756		-0.0068904	-0.0122501	0.0198528	-0.017109	0.0100679	-0.0185571	0.0167693	0.0174644	0.0108632	0.0144647	-0.0208978
551.109		-0.34358	-0.36848	-0.316276		-0.33522	-0.348033	-0.368418	-0.333939		-0.32786	-0.352897	-0.360344	-0.314969		0.0136007	-0.0209868	0.0327812	0.00101557	0.0147232	-0.0114979	-0.0119189	0.00250052	-0.0174874		0.00855221	-0.00829606	0.00857726	0.0269488	0.00708389	0.0111113	-0.0189549	0.0254501	0.00364133	-0.0137464	-0.024443	-0.00136084		-0.00232912	-0.0097039	0.00664814	-0.0140136	0.0162025	0.00595299	0.0147626	0.0113302	0.00403197	0.019152	-0.0196297
553.907		-0.346314	-0.376481	-0.331259		-0.342915	-0.347589	-0.37512	-0.340677		-0.338259	-0.353626	-0.368405	-0.327766		0.0135478	-0.0188418	0.0223514	-0.00561841	0.0276448	-0.00414793	-0.0150749	-0.000538833	-0.000155525		0.00799689	-0.00689562	0.00175916	0.0214497	0.00283572	-0.00263942	-0.0151096	0.0222289	0.0121451	-0.0138946	-0.0302862	-0.00658366		-0.00659123	-0.0152431	0.00718872	-0.0181303	0.0127986	-0.0226449	0.0181958	0.00320807	0.0042579	0.0130212	-0.0221048
556.703		-0.3487	-0.387436	-0.345026		-0.35168	-0.348995	-0.380684	-0.349908		-0.352411	-0.349286	-0.378515	-0.342495		0.0126128	-0.0186004	0.0309838	-0.0013653	0.0264762	0.00307685	-0.0217748	-0.00666944	0.0163475		0.00844198	-0.00933531	0.0108489	0.0179862	0.0015016	-0.00267729	-0.0107839	0.0283188	-0.000939588	-0.0130791	-0.0160746	0.00162264		-0.0103473	-0.0119425	0.0201057	-0.013449	0.0117887	-0.0171395	0.0226031	0.00874809	0.0221937	0.0131171	-0.024171
559.499		-0.349828	-0.395802	-0.350321		-0.3555	-0.345192	-0.386826	-0.352566		-0.362878	-0.349006	-0.383207	-0.349309		0.0162238	-0.016767	0.0374348	0.0112276	0.0307435	0.000985882	-0.0160077	-0.00590086	0.00310923		0.00840318	-0.00998417	0.00130132	0.0195011	0.00801741	0.00433812	-0.0207659	0.019454	0.0133382	-0.0134938	-0.01678	0.00238975		-0.00942015	-0.0140497	0.0133369	-0.018767	0.00989205	-0.0255901	0.0185201	0.0169885	0.00173441	0.0179399	-0.0242012
562.293		-0.352117	-0.396137	-0.347113		-0.356508	-0.346322	-0.388269	-0.3497		-0.357406	-0.344535	-0.3832	-0.345581		0.0111106	-0.017018	0.0300884	-0.00382817	0.025622	-0.000919935	-0.0246566	2.06056e-07	-0.0299692		0.0118486	-0.00677887	0.0131559	0.0197868	0.00499674	-0.00289336	-0.0215099	0.0170656	-0.00898474	-0.0137129	-0.0208204	-0.00324795		-0.00868131	-0.0125504	0.00983629	-0.0145209	0.0100782	-0.0252983	0.0201757	0.0186967	0.00342654	0.013954	-0.0250332
565.087		-0.35407	-0.39475	-0.340215		-0.351335	-0.344197	-0.393895	-0.345486		-0.348992	-0.342412	-0.379377	-0.339931		0.0102869	-0.0207955	0.0279814	-0.00768714	0.0220225	0.00290143	-0.00968354	-0.00491707	-0.0165999		0.0105624	-0.00889807	5.2388e-05	0.0217677	0.00852265	0.00645134	-0.00982942	0.0249701	0.0134193	-0.0179421	-0.0231567	0.00150682		-0.00779422	-0.010811	0.00866037	-0.0143505	0.0126032	-0.0107829	0.0152828	0.0123528	0.012849	0.0181625	-0.0189407
567.879		-0.35244	-0.39125	-0.334915		-0.344129	-0.342234	-0.395533	-0.337153		-0.345478	-0.345249	-0.374753	-0.332349		0.0154682	-0.0285231	0.0358753	0.000603298	0.0176415	-0.0061604	-0.0189238	-0.0106258	-0.00548414		0.00988513	-0.0066581	-0.000683791	0.0234711	0.00356483	0.00240376	-0.0110709	0.0249625	0.00392319	-0.0112713	-0.0180903	0.00491021		-0.00645562	-0.0134174	0.00500859	-0.0143592	0.00793138	-0.0180594	0.0187634	0.0287346	0.00274777	0.0186331	-0.021475
570.671		-0.35264	-0.390037	-0.335264		-0.341025	-0.347531	-0.402249	-0.342955		-0.343419	-0.347599	-0.37648	-0.333172		0.0148409	-0.024652	0.0407802	0.0140437	0.0256118	-0.00532796	-0.0222101	-0.0071523	0.0117912		0.0082538	-0.0105695	0.00524396	0.0202246	0.0095494	0.00327084	-0.0247135	0.0198972	0.00841934	-0.0100207	-0.0148848	0.0129747		-0.0108243	-0.0100465	0.0157452	-0.0199976	0.0169462	-0.018103	0.0181099	0.00981345	0.00567058	0.0206187	-0.0244151
573.462		-0.359001	-0.393521	-0.338456		-0.342424	-0.354065	-0.414798	-0.350853		-0.342559	-0.350716	-0.384965	-0.336803		0.0156667	-0.0221571	0.0236602	-0.0112283	0.0210593	-0.00209836	-0.037802	0.000998864	0.0147389		0.00634763	-0.0123286	0.00226184	0.0210532	0.00732753	0.00397604	-0.0230219	0.0272032	0.0125994	-0.0110608	-0.0214237	-0.00466117		-0.00563533	-0.0101106	0.00945844	-0.0209896	0.0113156	-0.021135	0.0198078	0.0112882	0.0037658	0.0198206	-0.0236165
576.252		-0.370247	-0.404693	-0.349742		-0.347387	-0.364262	-0.428163	-0.356649		-0.345749	-0.356822	-0.396652	-0.342586		0.0196575	-0.0263844	0.0140067	-0.00205463	0.0247539	0.00809475	-0.0289922	-0.00441199	0.0061486		0.00951876	-0.0100344	0.00746277	0.0231246	0.0113604	0.0126356	-0.026188	0.0261197	0.00345282	-0.0119828	-0.0167757	0.00308917		-0.0136042	-0.00819723	0.0198524	-0.017044	0.00984713	-0.0229251	0.015597	0.0103888	0.00284046	0.0176111	-0.022632
579.041		-0.385859	-0.421659	-0.363155		-0.358252	-0.374745	-0.43555	-0.363606		-0.354566	-0.365369	-0.413687	-0.353759		0.0185553	-0.0236012	0.0355595	0.00166432	0.0257394	0.00482862	-0.0271706	0.000519768	-0.00698154		0.00937453	-0.00813726	0.0142627	0.00568716	0.000744938	-0.0157722	-0.0256448	0.0309581	0.0110643	-0.00919353	-0.0122813	0.00689912		-0.0133478	-0.011985	0.0172453	-0.0120731	0.0123797	-0.0180643	0.0170336	0.00610997	0.00371237	0.017235	-0.0216323
581.829		-0.39398	-0.433899	-0.371327		-0.363332	-0.377836	-0.437494	-0.367275		-0.361627	-0.376692	-0.423026	-0.363567		0.0180318	-0.0228304	0.0172791	0.00414236	0.0296616	0.0174129	-0.0282229	-0.00357869	-0.00369317		0.00415661	-0.0138712	-0.00267598	0.012076	-0.00249675	-0.029757	-0.0239429	0.0229464	0.00241319	-0.00726322	-0.0162659	0.0171043		-0.0104625	-0.0153013	0.0129002	-0.0173765	0.00712771	-0.00435885	0.0213665	0.0151299	0.00125522	0.0115314	-0.0206283
584.617		-0.396052	-0.437443	-0.371715		-0.370272	-0.381009	-0.437133	-0.369743		-0.361027	-0.377134	-0.422462	-0.364162		0.0183619	-0.0284146	0.0384775	-0.00676736	0.0106383	-0.0135704	-0.0248565	-0.00843357	0.0231999		0.00716256	-0.0148546	0.00386723	0.0140506	-0.00208442	-0.0204449	-0.022187	0.0273458	0.0153347	-0.0150142	-0.0237242	-0.00208649		-0.0101479	-0.010377	0.00735577	-0.0193904	0.0122081	-0.00769479	0.0178738	0.0301295	0.00831148	0.0166506	-0.0239262
587.403		-0.393359	-0.43643	-0.367205		-0.374004	-0.378946	-0.436487	-0.367243		-0.365963	-0.373247	-0.416836	-0.359354		0.0158959	-0.0211172	0.0371455	-9.09161e-05	0.0203876	0.00810661	-0.026044	-0.00354817	0.00351378		0.0131279	-0.00904303	0.00693208	0.0127975	0.00854784	0.000232385	-0.0272717	0.0330369	0.00956824	-0.0126749	-0.0153893	0.000714067		-0.00966444	-0.0122988	0.0107638	-0.023716	0.0147718	-0.00827871	0.0113682	0.00569281	0.0116641	0.0196606	-0.0184689
590.189		-0.382298	-0.428549	-0.36067		-0.373903	-0.374038	-0.42033	-0.361143		-0.36834	-0.370464	-0.404918	-0.350826		0.0175088	-0.0226746	0.0281308	0.0045756	0.0254846	-0.0187973	-0.0197957	-0.00133926	-0.00926711		0.0100374	-0.00685921	0.00643592	0.0151966	0.00139297	-0.014924	-0.0259142	0.0363468	0.0140049	-0.0112658	-0.01576	-0.000845347		-0.00836271	-0.0091698	0.0126201	-0.0189235	0.014523	-0.0142361	0.02542	0.0186703	0.00303228	0.0189518	-0.0147574
592.973		-0.368538	-0.404492	-0.347588		-0.374659	-0.368672	-0.388724	-0.353957		-0.367323	-0.360555	-0.383697	-0.343171		0.0119332	-0.0251544	0.0397266	-0.00158422	0.026506	-0.012165	-0.0136653	-0.0015978	0.00269208		0.009823	-0.012264	-0.00431115	0.0216977	0.00857489	6.56902e-05	-0.0207031	0.0255023	0.0249642	-0.0135768	-0.0231112	0.0017666		-0.00818381	-0.0137506	0.00949313	-0.024907	0.0157967	-0.0149955	0.0189458	0.0145583	0.0150717	0.0191753	-0.020535
595.757		-0.358392	-0.362294	-0.330147		-0.372288	-0.359114	-0.340466	-0.336434		-0.365029	-0.352369	-0.355448	-0.332031		0.015138	-0.02803	0.035935	-0.00732101	0.0214277	0.0200624	-0.0238836	-0.00706918	0.00357466		0.00813595	-0.0116187	-0.00693468	0.0169679	-0.00030336	-0.0149298	-0.0197564	0.027419	0.0077958	-0.014217	-0.020504	-0.00224807		0.00044188	-0.0150113	0.00799112	-0.0173935	0.0147958	-0.0101485	0.013771	-0.00231542	0.0094647	0.020283	-0.0205101
598.54		-0.349564	-0.318807	-0.30998		-0.36086	-0.352085	-0.284873	-0.312334		-0.357622	-0.345766	-0.317346	-0.316423		0.0189781	-0.023883	0.0287114	-0.00115047	0.0303186	-0.00480387	-0.0255221	-0.0070863	0.00807735		0.00727186	-0.00873259	-0.000155858	0.0149156	3.63892e-05	-0.00364533	-0.0235781	0.0106471	-0.00704637	-0.00928583	-0.0178554	0.00929169		-0.00255291	-0.00929142	0.00822145	-0.020036	0.0152709	-0.0165194	0.0210134	0.0143643	0.0137217	0.0135946	-0.0216665
601.322		-0.345864	-0.283944	-0.288117		-0.353035	-0.350166	-0.243155	-0.290027		-0.340756	-0.344055	-0.284693	-0.298025		0.0120755	-0.019156	0.0185695	0.00996445	0.0254738	-0.0033784	-0.0192869	-0.00434125	-0.000588852		0.00686762	-0.0131298	0.00505891	0.014457	0.0088981	-0.0241981	-0.027563	0.0146083	-0.0200594	-0.0132813	-0.0187935	0.00314366		-0.00309419	-0.0110428	0.00607612	-0.0208137	0.00483746	-0.0246844	0.0214913	0.00773741	0.00746638	0.0185133	-0.0233278
604.103		-0.35094	-0.27094	-0.273145		-0.342534	-0.35614	-0.233832	-0.280699		-0.329225	-0.350629	-0.268962	-0.287919		0.0168458	-0.0255967	0.0308932	0.00609493	0.0191639	-0.020773	-0.0208734	-0.00816733	0.00290498		0.00654929	-0.0112401	0.00209739	0.0129051	0.0034178	-0.0250205	-0.0271834	0.0171058	-0.0142817	-0.0122086	-0.016299	0.00346336		-0.000949349	-0.0174951	0.00686721	-0.019162	0.000475555	-0.00649351	0.0195683	0.0222319	0.0280937	0.0172205	-0.0199325
606.883		-0.364315	-0.287507	-0.27247		-0.343652	-0.372275	-0.268363	-0.287072		-0.324698	-0.356663	-0.277575	-0.284972		0.00778326	-0.0158183	0.0384125	-0.00455708	0.0289171	-0.000159467	-0.0185896	-0.011777	-0.0120769		0.00604967	-0.0122898	-0.00376318	0.0240249	0.0114305	-0.0174284	-0.0231956	0.0153862	-0.0134079	-0.010198	-0.0227044	-0.00209432		-0.0130717	-0.0139811	0.0131185	-0.00952787	0.0129119	-0.0123287	0.0240295	0.0196086	0.00885631	0.0178167	-0.0167864
609.662		-0.38614	-0.336295	-0.290832		-0.351328	-0.392651	-0.333219	-0.308179		-0.332007	-0.371468	-0.314735	-0.293591		0.0154094	-0.0201427	0.0188672	0.000406599	0.0298834	0.0219377	-0.0151205	-0.00908797	-0.0189102		0.00711758	-0.0120302	-0.00290859	0.0235493	0.00554393	-0.038784	-0.0241439	0.0237999	-0.00551407	-0.00964059	-0.0231623	-0.0024526		-0.000467839	-0.00762332	0.0113495	-0.0177962	0.0189856	0.000423135	0.0229256	0.00905976	-0.00126281	0.0204738	-0.0211064
612.44		-0.403109	-0.395827	-0.321034		-0.3596	-0.407931	-0.40155	-0.337209		-0.340549	-0.386186	-0.368191	-0.312796		0.0174192	-0.0206854	0.0261532	0.00412347	0.032504	-0.00957131	-0.0192714	-0.00430081	-0.00475282		0.00807629	-0.0110457	0.00683803	0.022531	0.00979376	-0.0369728	-0.0226728	0.0296421	0.00989822	-0.0147866	-0.0183261	0.0040841		-0.00148224	-0.00523018	0.00958796	-0.0147354	0.0141983	0.00987178	0.0109428	0.0116482	0.00279427	0.0193552	-0.019221
615.217		-0.410584	-0.435584	-0.347787		-0.353633	-0.409374	-0.450706	-0.355792		-0.341918	-0.391473	-0.410978	-0.333339		0.0157139	-0.0276796	0.0186296	-0.00816025	0.010157	-0.0201538	-0.018761	-0.00874834	-0.0101019		0.00982058	-0.00803298	0.0128841	0.0248008	0.0121228	-0.0250315	-0.0220056	0.0225403	0.00676097	-0.017361	-0.02481	-0.0111604		-0.00019083	-0.0161432	0.0042944	-0.0226732	0.00933876	-0.0202763	0.0187819	0.00728762	0.00811102	0.0179108	-0.0208216
617.994		-0.407313	-0.452488	-0.367929		-0.338913	-0.399423	-0.474222	-0.36542		-0.336733	-0.391377	-0.439245	-0.349663		0.0144849	-0.0191044	0.0280652	-0.00197849	0.01978	0.000400142	-0.0226749	-0.00957921	0.0129391		0.00963432	-0.00896285	0.0057398	0.0173082	0.00958468	-0.0141355	-0.0184011	0.0128902	-0.012269	-0.0144037	-0.0156419	0.00138312		-0.0128354	-0.00953326	0.0151137	-0.0205668	0.0153664	-0.0128212	0.0221728	0.00409489	0.00601837	0.0171868	-0.0192879
620.769		-0.399585	-0.453662	-0.374937		-0.326077	-0.389029	-0.474725	-0.36641		-0.326431	-0.3856	-0.441702	-0.355229		0.0159448	-0.0235402	0.0113907	-0.00343218	0.0335181	-0.0179682	-0.0240926	-0.00509316	0.0116382		0.0107759	-0.00920589	0.00178099	0.0193496	0.0183101	-0.0404494	-0.0177529	0.0156105	-0.000598599	-0.014306	-0.0206589	0.00565441		-0.0123869	-0.0126454	0.0123452	-0.0115288	0.00397967	-0.0131007	0.0219842	0.0259392	0.00845397	0.0181373	-0.0215592
623.544		-0.390896	-0.441014	-0.37161		-0.328132	-0.386349	-0.463342	-0.364387		-0.319025	-0.38262	-0.43109	-0.353893		0.0171829	-0.0227385	0.0167392	0.00417634	0.0304046	-0.0137749	-0.0114714	-0.00667653	-0.00937354		0.00880591	-0.000938476	0.00769434	0.0196171	0.0113143	-0.0389085	-0.0237632	0.0153774	-0.010036	-0.00880467	-0.0142088	0.010003		-0.0143688	-0.0136802	0.0146378	-0.0184837	0.00262124	-0.013315	0.0118817	0.00543274	0.0109464	0.0192443	-0.0212563
626.318		-0.393888	-0.433953	-0.368998		-0.34305	-0.396316	-0.451591	-0.364978		-0.332746	-0.387741	-0.418459	-0.357153		0.0108363	-0.0206897	0.0298578	0.00908159	0.0304444	-0.00714889	-0.0250621	-0.00406551	0.0131547		0.0123063	-0.00228641	0.014076	0.0145983	0.0117245	-0.0197888	-0.0212438	0.0182629	-0.0125348	-0.00823307	-0.0199076	0.00570078		-0.0117348	-0.0142044	0.0133412	-0.0254432	0.00862912	-0.0139156	0.0240911	0.0180767	0.0156705	0.0210248	-0.0184518
629.091		-0.405758	-0.433334	-0.370798		-0.364231	-0.408826	-0.434683	-0.371192		-0.361539	-0.393526	-0.409111	-0.361974		0.00648337	-0.0194638	0.0300886	-0.000696512	0.0281843	0.0099696	-0.0248769	-0.00230669	-0.0122693		0.0112665	-0.00540861	0.0176605	0.0193786	0.0110452	-0.0201289	-0.0195791	0.015047	-0.0154207	-0.0143631	-0.0140054	0.00600697		-0.010063	-0.0102737	0.0116879	-0.0254836	0.0105101	-0.0139267	0.0275993	0.0277002	0.00959123	0.0168036	-0.0188231
631.863		-0.419557	-0.43564	-0.376856		-0.388176	-0.419351	-0.416717	-0.376599		-0.394838	-0.406844	-0.404295	-0.367632		0.00693342	-0.0225807	0.0302393	0.015666	0.0291785	-0.0301823	-0.0215088	-0.00335601	-0.0050055		0.00630797	-0.00797739	-0.000883064	0.0214308	0.00955312	-0.0229403	-0.0231304	0.0109165	-0.0225552	-0.0113299	-0.0124703	-0.0054602		-0.0117887	-0.0078883	0.0225336	-0.0197575	0.00992343	-0.0102157	0.0171722	0.00841501	0.0152305	0.0211	-0.024203
634.634		-0.41575	-0.422119	-0.376041		-0.395863	-0.408811	-0.382259	-0.372253		-0.412003	-0.401095	-0.388478	-0.367528		0.01345	-0.0196046	0.0268263	0.00462995	0.02805	-0.00113404	-0.0241306	-0.00683668	0.0298964		0.014165	-0.00583376	0.00367423	0.0213042	0.00973118	-0.039393	-0.0267951	0.0227606	-0.0121433	-0.0182915	-0.0257959	-0.0213792		-0.00908529	-0.01205	0.00895203	-0.014545	0.0143808	0.0115554	0.021152	0.0117072	0.0134469	0.0187139	-0.0236207
637.404		-0.390527	-0.385186	-0.362577		-0.382273	-0.379925	-0.342545	-0.355815		-0.400535	-0.379841	-0.35864	-0.356301		0.0145639	-0.023309	0.00912967	0.00231614	0.033918	0.00262033	-0.0208826	-0.0133137	0.00808384		0.010843	-0.00229791	0.0127791	0.0194715	0.00807464	-0.0281635	-0.0222513	0.0155479	-0.0130682	-0.00865211	-0.0127452	-0.00183404		-0.00984382	-0.0121412	0.0102668	-0.0157977	0.0148953	-0.0119372	0.0140544	0.0131374	0.00509834	0.0187552	-0.0252244
640.173		-0.355554	-0.344606	-0.342327		-0.36155	-0.349625	-0.313566	-0.340247		-0.376175	-0.352494	-0.331419	-0.343078		0.00557135	-0.0163007	0.0270105	-0.00479582	0.024199	0.0181597	-0.0303112	-0.00886727	0.0159461		0.0098252	-0.00739735	0.00725795	0.019196	0.00116539	-0.0179124	-0.0214602	0.0162914	-0.0107591	-0.00961041	-0.0204411	-0.00268434		-0.00769497	-0.00749788	0.011423	-0.0170285	0.0102971	-0.018163	0.015966	0.0132918	0.00408255	0.0198265	-0.0204307
642.942		-0.332277	-0.316983	-0.326044		-0.348005	-0.326205	-0.301341	-0.331063		-0.351218	-0.333886	-0.315733	-0.334103		0.00766382	-0.0155992	0.0337589	0.0185364	0.037434	-0.0324235	-0.0123104	-0.00372049	-0.0257104		0.00831968	-0.0116983	-0.00719326	0.0170458	0.00663415	-0.011809	-0.0224262	0.01496	-0.0156257	-0.0184358	-0.0181849	-0.014245		-0.0145787	-0.0105375	0.0191033	-0.0157899	0.00451078	-0.016288	0.0166615	0.0159197	0.0163471	0.0150179	-0.0189246
645.709		-0.32375	-0.309641	-0.319135		-0.343209	-0.321936	-0.308488	-0.328177		-0.335956	-0.328931	-0.315291	-0.331321		0.0127235	-0.0221726	0.00917774	0.0157923	0.0271009	-0.0270149	-0.0144711	-0.000428332	-0.00421319		0.00905706	-0.00731915	-0.00442691	0.0103372	0.0107857	-0.0126637	-0.0174929	0.0273646	8.28242e-06	-0.0101282	-0.0215781	-0.00529719		-0.0168815	-0.0121014	0.0232126	-0.0252822	0.0108589	-0.0155582	0.018674	-0.000646467	0.00214609	0.0206513	-0.0243909
648.476		-0.33676	-0.333748	-0.327981		-0.345495	-0.333401	-0.331969	-0.334136		-0.338662	-0.338325	-0.332374	-0.338707		0.0149229	-0.0171339	0.0163278	0.0163659	0.0376442	-0.0299461	-0.0191014	-0.0108825	-0.00832229		0.0148598	0.00134976	0.0175045	0.0206973	0.00824929	-0.0128232	-0.0212484	0.0225959	-0.0123104	-0.0104962	-0.0203808	0.00335612		-0.00212362	-0.0184975	0.0110059	-0.0239668	0.00911203	-0.0057022	0.0152104	0.00984766	0.000767541	0.0149133	-0.0197974
651.241		-0.368211	-0.380847	-0.347555		-0.352819	-0.353659	-0.371815	-0.351593		-0.354579	-0.358618	-0.364809	-0.349334		0.0152333	-0.0215485	0.0110532	0.00166903	0.0282327	0.0154952	-0.0297245	-0.00473018	0.00759625		0.0132846	-0.00252721	0.0136253	0.0135857	0.00678173	-0.0201366	-0.0205817	0.00656973	-0.0188439	-0.0135723	-0.0176041	0.00261176		-0.0125665	-0.00911155	0.017352	-0.0208313	0.00620834	-0.0182958	0.0189636	0.0131489	0.00254663	0.0179077	-0.0200862
654.006		-0.402189	-0.429435	-0.371488		-0.367148	-0.37819	-0.421172	-0.369908		-0.371852	-0.385398	-0.403635	-0.363141		0.0108652	-0.0221185	0.0139482	0.0125492	0.0439693	-0.0166353	-0.0299579	-0.00557127	0.0181896		0.0125938	-0.0046587	0.0171468	0.0158749	0.0108388	0.000984739	-0.0156798	0.0246565	-0.0077643	-0.00907898	-0.0175207	0.000671722		-0.00547908	-0.014944	0.00511443	-0.0189921	0.0066967	-0.0189951	0.0171176	0.00895048	-0.00496872	0.0166002	-0.023494
656.77		-0.420676	-0.462348	-0.386966		-0.373969	-0.391908	-0.453938	-0.382077		-0.38379	-0.398663	-0.434376	-0.374489		0.01072	-0.0187047	0.0186418	0.019079	0.0373955	-0.024163	-0.0215968	-0.00240286	0.0314655		0.00565649	-0.0130156	0.00279927	0.0241942	0.00713964	-0.0129623	-0.0158427	0.0154361	-0.0141411	-0.0156749	-0.0210018	-0.00071944		-0.00659767	-0.0166727	0.00797514	-0.0229558	0.00908562	-0.011309	0.0178082	0.0164913	0.00400862	0.0169434	-0.0195951
659.533		-0.418879	-0.475767	-0.394252		-0.383082	-0.394802	-0.476181	-0.387609		-0.382235	-0.400195	-0.449864	-0.377506		0.00527786	-0.0215527	0.0248795	0.0186767	0.0415437	-0.0180842	-0.0323262	-0.0105571	0.00620413		0.0129064	-0.0112173	0.00821167	0.0207902	0.00256639	-0.024371	-0.0177523	0.0171439	-0.0206068	-0.0132914	-0.0250914	-0.00734713		-0.00164881	-0.0144532	0.00701595	-0.0170305	0.00816333	-0.0195686	0.0220598	0.0159924	0.0098269	0.0186538	-0.0244285
662.295		-0.407391	-0.475104	-0.393079		-0.385928	-0.390451	-0.483619	-0.387181		-0.381893	-0.392991	-0.452205	-0.380204		0.0157802	-0.0159153	0.00534316	0.0180289	0.0359959	-0.00407096	-0.0387042	-0.00799993	0.00543891		0.0130108	-0.00399692	0.00281003	0.0186898	0.0066561	-0.0123778	-0.0135829	0.0144832	-0.012382	-0.0133554	-0.0232154	-0.0042443		-0.00756399	-0.00947986	0.0183835	-0.0219985	0.0108397	-0.0104418	0.0221931	0.0157537	0.00522773	0.0169913	-0.0213231
665.056		-0.390771	-0.464508	-0.389251		-0.385163	-0.379097	-0.475423	-0.38349		-0.383669	-0.381158	-0.450709	-0.380453		0.0197712	-0.0207074	0.0210489	0.0165987	0.0268785	-0.0215712	-0.0218856	-0.00973565	-0.00270819		0.011255	-0.0130184	0.000704124	0.021928	0.00253536	-0.0184944	-0.0166568	0.0253389	-0.00592507	-0.0101817	-0.0226963	-0.00538376		-0.00170566	-0.0149791	0.00667592	-0.0207518	0.0139168	-0.00565735	0.0166364	0.0267628	0.00971108	0.0200094	-0.0233659
667.817		-0.372092	-0.443498	-0.382465		-0.380353	-0.369067	-0.458161	-0.378225		-0.382915	-0.365395	-0.438483	-0.375591		0.0157604	-0.0256547	0.0162711	0.0136565	0.0178584	-0.00579223	-0.0273873	-0.00986898	0.0216339		0.00953884	-0.0106718	-0.00419318	0.0179869	0.00360399	-0.0227279	-0.0222757	0.00921059	-0.022313	-0.0114061	-0.0206755	0.00154507		-0.00182931	-0.0147924	0.020009	-0.0139365	0.0111238	-0.0131738	0.0161504	0.0231712	0.0125245	0.0220158	-0.0262068
670.576		-0.359943	-0.428167	-0.376956		-0.375563	-0.356988	-0.431429	-0.371883		-0.386846	-0.354671	-0.424076	-0.373312		0.0105629	-0.0213691	0.026707	-0.00471182	0.0296661	-0.000701792	-0.0212134	-0.00656667	-0.00850672		0.00736666	-0.00998386	0.00235227	0.00950548	0.00196791	-0.0230793	-0.0210836	0.0146443	-0.0157021	-0.0123903	-0.018671	0.00249628		-0.00400769	-0.0145178	0.00918918	-0.0209142	0.00949654	-0.00952873	0.0157213	0.00905039	0.0067524	0.0207378	-0.0186505
673.335		-0.35713	-0.415279	-0.371681		-0.376738	-0.347114	-0.406746	-0.367505		-0.392544	-0.347007	-0.404855	-0.367362		0.0162791	-0.024483	0.0161803	0.000333204	0.0310429	0.0113988	-0.0262567	-0.0138676	0.00703008		0.00706176	-0.0116537	0.000703335	0.0193072	0.00513376	-0.0225404	-0.0232849	0.0159173	-0.024283	-0.0147077	-0.0251086	-0.00345244		-0.00520586	-0.0138635	0.0115876	-0.0189053	0.00903922	-0.0169582	0.0203896	0.0211922	0.00993115	0.0197133	-0.019395
676.092		-0.352261	-0.391564	-0.360325		-0.382048	-0.343407	-0.381357	-0.364722		-0.392307	-0.338413	-0.384008	-0.363926		0.00992461	-0.0225936	0.0134871	0.0023776	0.0236556	-0.0183892	-0.0200825	-0.00499914	0.00191964		0.0116709	-0.00751947	0.0108285	0.0172418	0.00530132	-0.0228533	-0.0205132	0.00828102	-0.0144802	-0.0129851	-0.0292333	-0.00210968		-0.0054986	-0.0133251	0.0127461	-0.0215372	0.009961	-0.010576	0.0212399	0.0191088	0.0109544	0.0170542	-0.0208783
678.849		-0.34785	-0.363475	-0.347044		-0.380825	-0.341451	-0.349476	-0.358131		-0.388627	-0.329986	-0.354472	-0.354515		0.00713348	-0.0225753	0.0157984	-0.00124865	0.0203825	-0.000984231	-0.0223373	-0.0108606	0.0124457		0.00253641	-0.00925175	0.00380892	0.00658128	0.000333949	-0.0145379	-0.0263713	0.0230134	-0.0215943	-0.0104499	-0.0164978	-0.00135025		-0.00363251	-0.0156469	0.0110143	-0.0162449	0.00562487	-0.0189156	0.0177798	0.016753	0.0152689	0.0146244	-0.0241068
681.605		-0.348087	-0.34418	-0.339335		-0.385213	-0.34114	-0.315663	-0.349505		-0.379611	-0.327774	-0.324974	-0.345401		0.0116632	-0.021274	-0.00926905	0.00386458	0.0363477	-0.000953538	-0.0170427	-0.0053051	-0.000492202		0.00479851	-0.00859553	0.0014245	0.0133291	0.00379479	-0.0206286	-0.0216949	0.00655149	-0.0223725	-0.0120948	-0.0259739	-0.0106575		0.000294643	-0.0176511	0.0034426	-0.0130866	0.00501979	-0.0210481	0.0209487	-0.00133987	0.00530067	0.0156005	-0.0207139
684.36		-0.354039	-0.328474	-0.334622		-0.385609	-0.347904	-0.288007	-0.341248		-0.374261	-0.334089	-0.298268	-0.340953		0.00652612	-0.0231389	0.00415143	-0.0051535	0.0226593	-0.0188508	-0.0241963	-0.00652032	0.0153348		0.00644281	-0.00922664	-0.00257381	0.0153098	0.0018766	-0.0199465	-0.0143545	0.00914133	-0.0275369	-0.0099728	-0.0252801	0.00386174		0.00536779	-0.0086629	0.0109468	-0.0174114	0.00469629	-0.0149848	0.0249686	0.0233692	0.0162538	0.0151149	-0.0255816
687.114		-0.35746	-0.310609	-0.330032		-0.378118	-0.35871	-0.270731	-0.331599		-0.369197	-0.345218	-0.287195	-0.336579		0.025319	-0.0102108	0.0021949	-0.00596437	0.00951551	0.0552701	-0.0169345	-0.00685899	-0.0364533		0.00956466	-0.0109941	-0.0101156	0.00535282	0.00191002	-0.00807687	-0.0240609	0.0174801	-0.0243571	-0.0134637	-0.0173419	-0.0109457		-0.013282	-0.00845515	0.0080855	-0.00878958	-0.00597056	-0.0291176	0.0160633	0.0417174	0.0111812	0.0144965	-0.0178672
689.867		-0.365903	-0.305455	-0.321584		-0.365541	-0.373266	-0.263952	-0.320765		-0.363086	-0.366227	-0.284312	-0.331848		0.0313701	-0.0152794	-0.00266635	-0.00272786	-0.00350062	0.0492189	-0.0250496	-0.00433705	-0.0131804		0.0130132	-0.0105776	-0.000405424	0.0124209	0.00310941	-0.0167192	-0.0210722	0.00740074	-0.0345318	-0.013362	-0.0128103	0.00536376		-0.00704082	-0.00867316	0.0215094	-0.0177858	0.000669044	-0.0187464	0.0244126	0.0349851	0.00593744	0.0167504	-0.0168349
692.62		-0.378046	-0.302988	-0.302475		-0.351619	-0.386604	-0.260199	-0.302427		-0.353032	-0.386046	-0.281199	-0.321556		0.0366988	0.00115656	-0.00827746	-0.0069543	0.0024906	0.0247325	-0.0241009	-0.00118605	-0.00982743		0.0127541	-0.00897567	0.00812308	0.0147923	0.0025633	-0.0266865	-0.00655562	0.0117778	-0.0226321	-0.0138497	-0.0162768	-0.000139948		-0.00901883	-0.0113551	0.0180854	-0.0123403	0.00360842	-0.0168202	0.0198523	0.0296305	0.00218817	0.0222951	-0.0184526
695.371		-0.388929	-0.302445	-0.276777		-0.334054	-0.39588	-0.257857	-0.281092		-0.339552	-0.399829	-0.276658	-0.304864		0.0246355	-0.0147234	0.0152047	-0.000698453	0.0112774	0.0683378	-0.0237031	-0.00679308	-0.0219343		0.0109274	-0.00355214	0.0135934	0.0135949	0.00708226	-0.0188721	-0.0130091	0.0160326	-0.0222907	-0.0153551	-0.0210471	0.000535702		-0.0133259	-0.00820227	0.0241419	-0.0184877	-0.000318021	-0.0126602	0.0219887	0.0284071	0.00325341	0.0153297	-0.0169151
698.121		-0.395517	-0.303099	-0.250067		-0.32026	-0.410575	-0.263648	-0.266913		-0.316292	-0.407201	-0.277281	-0.285948		0.0267952	-0.00972281	0.00409878	0.0108011	0.000402136	0.0543578	-0.0238457	-0.00436992	-0.0169502		0.0116713	-0.00599946	0.00647225	0.0144764	0.00455223	-0.0265923	-0.0142737	0.0190163	-0.00134943	-0.0150699	-0.0126587	0.00700113		-0.00783755	-0.0122831	0.0160415	-0.0225766	0.00537787	-0.0196435	0.0137164	0.0306333	0.00962441	0.0168685	-0.0216788
700.871		-0.405072	-0.309982	-0.23884		-0.304444	-0.423316	-0.273538	-0.25627		-0.295311	-0.409532	-0.278004	-0.266319		0.0270609	-0.00521323	0.000388008	0.010268	0.0305145	0.0847018	-0.0217019	-0.00602643	-0.0277241		0.0157069	-0.00358717	0.00416201	0.0136938	0.0132403	-0.0229068	-0.0166514	0.0191036	-0.00902708	-0.0153864	-0.0116012	0.0146188		-0.00627571	-0.00909256	0.0211472	-0.0178001	-0.00301649	-0.0194862	0.0171783	0.0269004	-0.00997749	0.0150889	-0.0174915
703.62		-0.418781	-0.323956	-0.242873		-0.298385	-0.429867	-0.281686	-0.253347		-0.285745	-0.414583	-0.29032	-0.261798		0.0357535	-0.0184088	-0.00953344	0.0100732	0.0160237	0.0867652	-0.0200084	0.00234049	-0.0114784		0.0106488	-0.00862508	0.00405909	0.0160783	0.0128777	-0.0155808	-0.0107972	0.0207372	-0.00131741	-0.011929	-0.021398	-0.00416669		-0.00884711	-0.00949883	0.0205814	-0.0124327	0.00234971	-0.0259011	0.0197639	0.0198644	0.0065127	0.0151233	-0.0155758
706.368		-0.426841	-0.335372	-0.25533		-0.295465	-0.437518	-0.293921	-0.259238		-0.278541	-0.421672	-0.300297	-0.264704		0.0349522	-0.00670913	-0.00178455	-0.0146116	0.00843389	0.0171594	-0.0226956	-0.00107774	-0.0114225		0.0109942	-0.00155254	-0.00429515	0.016985	0.00172309	-0.022368	-0.0173613	-0.000141005	-0.0337321	-0.0104355	-0.0197959	0.000343383		-0.0112243	-0.0145543	0.0186796	-0.0235932	0.000798058	-0.0240903	0.0174671	0.0228267	0.00970079	0.019699	-0.022724
709.115		-0.425523	-0.33168	-0.260976		-0.285562	-0.439586	-0.297254	-0.256462		-0.273584	-0.427981	-0.31093	-0.266685		0.0234421	-0.00679327	0.00570875	0.0038433	0.00284401	0.0763304	-0.0240472	-0.00401429	-0.00698033		0.0133201	-0.00616419	0.00777708	0.016237	0.00239446	-0.0164601	-0.0172012	0.00502676	-0.0180198	-0.00994417	-0.0238872	-0.00628973		-0.00833985	-0.00816744	0.0163982	-0.0212956	-0.00235115	-0.0274044	0.0221678	0.02018	0.000110224	0.0117537	-0.0210418
711.861		-0.415346	-0.32152	-0.254748		-0.280689	-0.433947	-0.294317	-0.247812		-0.270857	-0.430971	-0.311263	-0.263521		0.0253367	-0.00404258	0.0103217	-0.00291478	0.0105899	0.0260062	-0.0226488	-0.000841515	-0.0242499		0.0111883	-0.00737072	-0.00122259	0.0165461	0.00850518	-0.00534679	-0.0190082	0.0120029	-0.0231856	-0.00998511	-0.0190484	0.010473		-0.0139465	-0.0115715	0.0200509	-0.0238163	0.00345137	-0.0224778	0.0179843	0.0128589	0.013762	0.0205234	-0.00853437
714.606		-0.397108	-0.295185	-0.233635		-0.274826	-0.418644	-0.277373	-0.233235		-0.264424	-0.419458	-0.294936	-0.24662		0.017466	-0.0106	0.00434089	0.00625729	0.0149743	0.0485458	-0.0217391	-0.00401624	-0.00668324		0.016378	-0.00198866	0.00481042	0.0202592	0.00815694	-0.00941453	-0.0192058	0.0213757	-0.00720738	-0.0135592	-0.0159508	0.00475068		-0.00889927	-0.0119883	0.0249499	-0.0235859	0.00854482	-0.02353	0.0191378	0.0168189	-0.00709925	0.00979543	-0.0224707
717.35		-0.37106	-0.26988	-0.212476		-0.27186	-0.39439	-0.256379	-0.217679		-0.261776	-0.39531	-0.272669	-0.23239		0.010261	-0.000926969	-0.00155629	0.00750994	0.0134223	0.0552542	-0.022994	-0.00722886	-0.0314104		0.0169303	-0.0059586	0.00999825	0.0211188	0.0117452	-0.00602212	-0.0172633	0.0195625	-0.00846596	-0.0121717	-0.0187529	-0.0011646		-0.0162876	-0.00992209	0.01971	-0.0212713	0.00479142	-0.0258092	0.0283104	0.0330613	0.00465717	0.0204795	-0.0181101
720.094		-0.338743	-0.26077	-0.201733		-0.280348	-0.366583	-0.245952	-0.2184		-0.265559	-0.361717	-0.263353	-0.226077		0.0292785	-0.00293683	-0.0213	-0.00788584	0.0191363	0.082648	-0.0172238	-0.00822704	-0.0424435		0.0158974	-0.00479565	0.0126149	0.0211668	0.0112132	-0.0036794	-0.0147638	0.012061	-0.0163906	-0.009026	-0.0190999	-0.00131319		-0.0143698	-0.0146471	0.0194438	-0.0135166	0.00266739	-0.0201119	0.0210066	0.0235073	0.00540943	0.0186397	-0.0070952
722.836		-0.31652	-0.275277	-0.215599		-0.297236	-0.33149	-0.250307	-0.232176		-0.280798	-0.325353	-0.269119	-0.235241		0.0284734	-0.0124261	-0.0046663	0.00160621	0.0212001	0.0485608	-0.0222257	-0.0155924	-0.0239352		0.0134372	-0.00723856	0.0127105	0.0219271	0.00752043	-0.00789165	-0.0165071	0.00761119	-0.0127366	-0.00899663	-0.0147366	-0.00038422		-0.0145422	-0.00831722	0.0136696	-0.0124551	0.00711633	-0.022844	0.0199387	0.0113597	0.0141295	0.0180311	-0.0214533
725.578		-0.307076	-0.303544	-0.245861		-0.320447	-0.298724	-0.256074	-0.256815		-0.309614	-0.29684	-0.283999	-0.262092		0.0332194	-0.00778314	-0.0145322	0.0106416	0.0109721	0.0242164	-0.0200883	-0.00599832	-0.0242801		0.0175877	-0.00131579	0.0123009	0.0210701	0.0064223	-0.0131043	-0.0176943	0.00457237	-0.0370638	-0.0120129	-0.0139938	0.00785254		-0.00559123	-0.019859	0.0254057	-0.0196951	0.00522965	-0.0275222	0.0188947	0.00989855	0.00949314	0.0189161	-0.0190965
728.319		-0.311688	-0.330005	-0.282283		-0.344271	-0.285459	-0.262555	-0.284983		-0.338177	-0.2856	-0.297008	-0.292307		0.0308817	-0.0232718	-0.00726782	-0.00524081	0.0112238	0.0506011	-0.0279319	-0.00523623	-0.0107019		0.0107204	-0.00497042	0.0112912	0.0175108	-0.00156072	-0.022879	-0.0240429	0.02397	-0.0109971	-0.0102665	-0.016392	0.00102767		-0.00918173	-0.00727616	0.0204464	-0.0274778	0.00592278	-0.0241227	0.0276478	0.0403862	0.00837708	0.0193988	-0.0207077
731.059		-0.323126	-0.338763	-0.304998		-0.358462	-0.287145	-0.263629	-0.304056		-0.361074	-0.290358	-0.300477	-0.316033		0.0325914	-0.0200437	-0.0117438	-0.00848234	0.0066144	0.0279129	-0.0223751	-0.00787564	-0.0209422		0.0146048	-0.00761722	0.00852253	0.0123394	0.00342895	-0.0147187	-0.0233389	0.0216203	-0.0167986	-0.0126422	-0.0144834	0.00150761		-0.00961608	-0.000448885	0.0219457	-0.0167166	0.00469373	-0.0333662	0.0204266	0.0318729	0.00480932	0.0165722	-0.0197533
733.798		-0.336346	-0.326056	-0.313501		-0.3642	-0.308101	-0.259149	-0.308512		-0.368796	-0.30884	-0.292654	-0.328353		0.0339882	-0.0239591	-0.00925408	-0.0160934	0.00969242	0.0142195	-0.024779	-0.00810217	-0.0122999		0.0102271	-0.00963532	0.0084995	0.0214926	0.0100143	-0.0136395	-0.0158222	0.00854836	-0.0265843	-0.0142129	-0.0146894	-0.00435467		-0.00948489	-0.00606037	0.0213809	-0.0194112	0.00272317	-0.0241641	0.0283343	0.0390418	0.0132516	0.0155717	-0.0194833
736.536		-0.340288	-0.268729	-0.297939		-0.351862	-0.329876	-0.201911	-0.290717		-0.359596	-0.326334	-0.24707	-0.315267		0.0355204	-0.0185047	-0.00835541	-0.00487393	0.0209003	0.0391319	-0.0232699	-0.00380567	-0.0129072		0.0135753	-0.00462989	0.00755731	0.0221383	0.0122755	-0.0124894	-0.0202485	0.012736	-0.0384692	-0.0140379	-0.0198737	-0.00537634		-0.00970291	-0.00311279	0.0249041	-0.0124493	0.0075134	-0.0296509	0.0262072	0.0319061	0.00768362	0.0208657	-0.0174113
739.273		-0.310119	-0.108393	-0.243205		-0.323587	-0.324995	-0.0216491	-0.229878		-0.331876	-0.316099	-0.112693	-0.274884		0.0314503	-0.016285	-0.0159557	-0.00942251	0.017518	0.0355015	-0.0268455	-0.00475011	-0.0189854		0.0150685	0.000843469	0.0171444	0.0200762	0.00565648	-0.0197684	-0.0197967	0.0132119	-0.0337909	-0.0101402	-0.0178295	0.00731137		-0.015896	-0.0132964	0.0112198	-0.0121677	0.0025373	-0.0290576	0.0166808	0.0331338	0.00596791	0.0182181	-0.0147747
742.01		-0.224825	0.174554	-0.141901		-0.285135	-0.275468	0.313039	-0.130678		-0.291394	-0.268108	0.129531	-0.202292		0.032745	-0.0147751	-0.0193117	-0.00049961	0.0073346	0.0531619	-0.0245134	-0.00854246	-0.00999791		0.0160224	-1.88045e-05	0.0158487	0.0219207	0.00864691	-0.017398	-0.0190195	0.0159901	-0.0306967	-0.0114434	-0.0215007	-0.00641623		-0.0179053	-0.0105569	0.0164586	-0.0111286	0.00173591	-0.0259924	0.0234048	0.0618342	0.0248857	0.0223899	-0.0211567
744.745		-0.122226	0.508498	-0.024596		-0.249229	-0.196837	0.717481	-0.0208446		-0.25153	-0.191215	0.440761	-0.114326		-0.00231879	-0.000663032	-0.0482315	-0.00850934	0.00830367	0.0352099	-0.0224858	-0.0013987	-0.0305337		0.015117	-0.000427688	0.0107849	0.0248025	0.013053	-0.0026836	-0.0150963	0.0117078	-0.0267316	-0.0160017	-0.0156817	0.00308		-0.0178166	-0.00793857	0.0261815	-0.0163801	0.00283174	-0.0309103	0.0253046	0.064351	0.0255913	0.0237245	-0.0181372
747.48		-0.0407792	0.777298	0.0649778		-0.221752	-0.13036	1.05336	0.0622469		-0.223386	-0.122978	0.715077	-0.0481867		0.0229917	-0.0101009	-0.0168512	-0.00295692	0.0156191	0.0219526	-0.020692	-0.0042896	-0.0219326		0.0139295	0.000610454	0.0120466	0.0137936	0.00836026	-0.00939768	-0.0174905	0.0143102	-0.0210665	-0.0135388	-0.0210617	0.000927452		-0.0178063	-0.00734292	0.0324139	-0.0204115	-0.00272134	-0.0187951	0.0207582	0.0439349	0.00664624	0.0197796	-0.0158789
750.213		-0.0115126	0.887084	0.102182		-0.210288	-0.102715	1.192	0.093226		-0.213798	-0.09203	0.844253	-0.0246356		0.0225799	-0.0197886	0.0153779	-0.00427285	0.00814919	0.0264527	-0.019586	-0.00913907	-0.0150102		0.0133807	-0.00413074	0.0126757	0.0227617	0.00818546	-0.0106235	-0.02095	0.0240803	-0.0291732	-0.0128253	-0.0212561	-0.00267777		-0.0141227	-0.012781	0.0314209	-0.0104071	0.0056864	-0.0233749	0.0171547	0.0200327	-0.00264211	0.027048	-0.0169267
752.946		-0.0371659	0.810221	0.0761786		-0.219187	-0.121811	1.08824	0.059222		-0.217855	-0.103374	0.797139	-0.0441375		0.0281886	-0.0125432	0.0146921	-0.00829999	0.00601711	0.0422522	-0.0185849	-0.00763742	-0.0207785		0.019105	0.000370082	0.0159065	0.0212021	0.00528486	-0.0220664	-0.0234373	0.0330294	-0.0292075	-0.0174161	-0.0209829	-0.00902599		-0.0133579	-0.0114063	0.0119401	-0.0143462	-0.00432607	-0.0201874	0.0179124	0.021517	0.00477618	0.0171405	-0.0142318
755.678		-0.113634	0.563915	-0.00706131		-0.23974	-0.181893	0.777562	-0.0199068		-0.232522	-0.159041	0.581248	-0.106669		0.0350607	-0.0143433	-0.0103665	-0.0130841	0.0107831	0.0538807	-0.022894	-0.00986113	-0.00609374		0.0166412	0.00191591	0.0157412	0.021276	0.00877911	-0.0202633	-0.0158128	0.0265081	-0.0219038	-0.0104971	-0.0184109	-0.00658622		-0.0169663	-0.00640797	0.0259621	-0.0135491	-0.00174273	-0.0197935	0.0198983	0.0121654	-0.00333381	0.0138781	-0.0151939
758.409		-0.219243	0.228778	-0.117145		-0.265918	-0.267268	0.366484	-0.126769		-0.25782	-0.246048	0.272831	-0.187141		0.037916	-0.0173856	-0.00942415	-0.00967832	0.0216341	0.0300226	-0.0243201	-0.0124531	-0.0015681		0.0150212	-0.00422009	0.00263312	0.0168236	0.0063489	-0.0143343	-0.0117484	0.0138638	-0.0233145	-0.0130719	-0.0112764	0.00425063		-0.0154439	-0.00520094	0.0302756	-0.0130808	0.00401909	-0.0100141	0.0170828	0.0113371	0.000899782	0.0131896	-0.0195809
761.139		-0.319357	-0.0625531	-0.21808		-0.291534	-0.341971	0.00955654	-0.217301		-0.283715	-0.325144	-0.0148056	-0.260797		0.0302346	-0.0208801	0.00118271	-0.0086344	0.0102803	0.0534653	-0.0199325	-0.00841494	-0.0203289		0.0154075	-0.0123387	0.00273458	0.0174459	0.00707761	-0.0183613	-0.0124844	0.0159195	-0.0205625	-0.0132947	-0.0192545	0.00491702		-0.0160438	-0.0058636	0.0222559	-0.00399152	-0.00302088	-0.0266561	0.0145279	0.016879	0.0161265	0.0169076	-0.0151733
763.869		-0.383218	-0.238335	-0.28081		-0.317896	-0.393764	-0.204803	-0.275124		-0.305717	-0.380249	-0.204877	-0.305585		0.0342111	-0.0205265	-0.00723985	-0.00381422	0.0126996	0.060479	-0.0221481	-0.00962747	-0.0105444		0.0145254	-0.00390759	0.0151931	0.0204997	0.00656	-0.0139227	-0.0191595	0.0195502	-0.023592	-0.0126984	-0.025092	0.00563261		-0.0126403	-0.00920933	0.0255485	-0.00554437	0.00187707	-0.0243412	0.0241014	0.0228273	0.00557562	0.0173927	-0.0147988
766.597		-0.420285	-0.320575	-0.312758		-0.342252	-0.42254	-0.302551	-0.312919		-0.330935	-0.409824	-0.292368	-0.326224		0.0116204	0.00124591	0.00295195	-0.00581246	0.0104006	0.0303602	-0.0232777	-0.0072872	-0.00915293		0.0148888	-0.00438757	0.00983111	0.0234574	0.00778613	-0.00704337	-0.0155112	0.00719629	-0.0329339	-0.0131481	-0.0180566	0.0023297		-0.0119524	-0.0113191	0.0195061	-0.00641806	0.00199726	-0.0265049	0.0240897	0.0366787	0.0145791	0.0157903	-0.0162307
769.325		-0.436471	-0.359911	-0.335213		-0.364683	-0.431686	-0.347784	-0.342563		-0.358694	-0.424641	-0.332552	-0.344774		0.0400701	-0.000800931	-0.0153602	0.00566212	0.00556157	0.00596196	-0.0206481	-0.0108239	-0.0180909		0.0174406	-0.00401083	0.012311	0.0245079	0.0101303	-0.0015465	-0.00842954	0.0142339	-0.0127539	-0.0131286	-0.0215474	-0.00223665		-0.0141421	-0.0134717	0.0249008	-0.00750856	0.000856823	-0.021984	0.0175299	0.0301153	-0.000969524	0.0212593	-0.00774199
772.052		-0.430293	-0.391725	-0.351038		-0.385415	-0.420537	-0.383159	-0.365962		-0.380482	-0.419333	-0.364331	-0.36241		0.0247938	-0.00564236	-0.0307412	0.00883841	0.0134674	0.0254089	-0.0200272	-0.00861471	-0.0214696		0.017019	-0.00626156	0.0109646	0.0213638	0.004394	-0.00186794	-0.0129663	0.0162187	-0.0289446	-0.0151645	-0.017426	0.000208063		-0.0154886	-0.00665886	0.020771	-0.0156608	-0.00309318	-0.0117601	0.0241787	0.0316016	-0.00118664	0.0140821	-0.0138449
774.777		-0.400997	-0.409312	-0.367893		-0.403162	-0.385144	-0.410892	-0.38531		-0.398067	-0.388367	-0.383293	-0.375356		0.0276197	0.00544797	-0.0169064	0.00142825	0.00960394	0.0284078	-0.0234912	-0.00762196	-0.010341		0.0124985	-0.00634695	-0.00244359	0.0130917	-0.00278103	-0.0257388	-0.012607	0.00438998	-0.0344866	-0.013889	-0.0196804	0.00334936		-0.0153424	-0.00950934	0.0253249	-0.0181273	0.0028055	-0.00364583	0.023363	0.0213209	0.00394736	0.0141234	-0.0181858
777.502		-0.35713	-0.419892	-0.380213		-0.413006	-0.3253	-0.419372	-0.393895		-0.413327	-0.339484	-0.400108	-0.388932		0.025776	-0.0154387	0.00107909	0.00163328	0.00847173	0.0190828	-0.0271216	-0.00637304	0.000134027		0.0109777	-0.0043068	-0.000465696	0.0159717	0.00725245	-0.0113987	-0.0107759	0.0209833	-0.0164186	-0.0133268	-0.0216866	-0.00888321		-0.0134349	-0.0105013	0.0119168	-0.00725304	0.00496918	-0.0271865	0.0226717	0.0175136	9.73877e-05	0.0148051	-0.021138
780.226		-0.315046	-0.42699	-0.391655		-0.418845	-0.26728	-0.419347	-0.39947		-0.423339	-0.294022	-0.409422	-0.399521		0.016868	-0.00684727	-0.00813189	-0.00655137	-0.00211094	0.0552482	-0.0248815	-0.0030631	-0.00439544		0.0149107	-0.00539484	0.0105247	0.0197777	0.00746425	-0.0183094	-0.0176809	0.00823682	-0.0194755	-0.0117712	-0.0208687	-0.00288798		-0.0108137	-0.0111025	0.0109182	-0.0114546	0.00866983	-0.0102484	0.0262933	0.0305433	-0.00140474	0.0155814	-0.0112712
782.95		-0.288508	-0.428289	-0.402011		-0.425039	-0.222272	-0.412088	-0.401872		-0.433414	-0.248577	-0.410485	-0.405966		0.0356391	-0.0159133	-0.0248913	-0.0176767	0.0133302	0.0138356	-0.0209481	-0.00974635	-0.0181537		0.0179528	-0.00192636	0.0162123	0.01477	0.0025023	-0.0235832	-0.00950455	0.0113143	-0.0276615	-0.00955145	-0.0169928	-0.0127597		-0.0136799	-0.00566966	0.0158907	-0.00488955	-0.00364092	-0.0253075	0.0245367	0.0145454	0.00462464	0.0152093	-0.0153111
785.672		-0.282148	-0.426916	-0.405734		-0.433497	-0.210045	-0.406375	-0.404123		-0.44155	-0.221327	-0.408952	-0.406026		0.0255287	-0.0142548	-0.0224721	-0.0118203	0.00780599	0.0341723	-0.0229123	-0.00790143	-0.0246388		0.0157427	-0.00531126	0.00604661	0.0186625	0.0137784	0.00810529	-0.0195236	0.00856357	-0.0222847	-0.0144639	-0.0193506	-0.00245149		-0.0120628	-0.00130107	0.0053622	-0.00903437	0.00243777	-0.0315002	0.0237755	0.0200116	-0.00121143	0.0252779	-0.0155177
788.393		-0.298512	-0.435756	-0.410662		-0.439607	-0.225456	-0.405964	-0.409089		-0.450779	-0.222896	-0.405649	-0.407301		0.0242703	-0.0191808	-0.00206863	-0.00291103	0.0139354	0.0133618	-0.0253402	-0.0102343	-0.0202872		0.0175756	-0.00167084	0.00995277	0.0170294	0.00606412	0.000454185	-0.01493	0.0050112	-0.0357475	-0.0133184	-0.0107028	-0.00224688		-0.0155848	-0.00666421	0.0211915	-0.0152283	0.00793441	-0.0267492	0.00971121	0.0141729	0.0121728	0.0188113	-0.0182084
791.114		-0.330006	-0.440903	-0.412332		-0.445736	-0.25881	-0.41048	-0.413082		-0.459828	-0.24541	-0.405899	-0.40784		0.0123854	-0.0117345	0.00305023	-0.00375293	0.0126279	0.0297898	-0.0305138	-0.0111943	-0.00812368		0.015044	-0.00209274	0.00177389	0.00746447	0.000824563	-0.0155926	-0.0144531	0.00790164	-0.0269682	-0.0129471	-0.012148	0.00523076		-0.0109017	-0.00862789	0.0204141	-0.00307971	0.00800207	-0.0318721	0.0112777	0.0511808	0.00904581	0.0189313	-0.0191619
793.834		-0.362918	-0.446136	-0.409995		-0.45389	-0.304503	-0.418379	-0.413016		-0.464266	-0.279923	-0.408666	-0.406074		0.0277972	-0.0089901	-0.018007	-0.00888325	0.0114209	0.0186918	-0.0229477	-0.00876293	-0.00293524		0.0115001	-0.00584479	-0.00838719	0.00697917	-0.0100244	-0.0402665	-0.0149123	0.0040746	-0.022891	-0.0130067	-0.019107	-0.00946324		-0.0154267	-0.0140342	0.0209775	-0.0137069	0.00127659	-0.0112767	0.0174383	0.0524588	0.0239722	0.0198784	-0.0171718
796.552		-0.388983	-0.444015	-0.404039		-0.453423	-0.342757	-0.42116	-0.405865		-0.463476	-0.316685	-0.409977	-0.402531		0.0186524	-0.0095774	-0.0358001	-0.00727042	0.0158096	0.00872295	-0.0226762	-0.00613245	-0.0125561		0.0109016	-0.0110326	-0.0082486	0.0120355	-0.00300522	-0.0415824	-0.0108889	0.0144001	-0.0290873	-0.0141299	-0.0191575	0.00158226		-0.0144332	-0.0148582	0.0231523	-0.00730049	0.00393572	-0.0110763	0.018854	0.061106	0.022596	0.0210405	-0.0175741
799.27		-0.407831	-0.440893	-0.395129		-0.443727	-0.370715	-0.420128	-0.394476		-0.4552	-0.35031	-0.414938	-0.39562		0.0314096	-0.00881214	-0.00812255	-0.0104286	0.00314012	0.0318527	-0.0237881	-0.00619203	-0.0203229		0.0143693	-0.00432882	0.00375826	0.011397	-0.00148687	-0.0351329	-0.0150938	0.0166899	-0.0173837	-0.0102239	-0.0159174	0.0128905		-0.0174674	-0.00826232	0.0226041	-0.0123634	-0.0028413	-0.0270911	0.0103998	0.0617135	0.0154741	0.0196548	-0.0130068
801.987		-0.419823	-0.434271	-0.385043		-0.428864	-0.390107	-0.419331	-0.381863		-0.43733	-0.377135	-0.413248	-0.3842		0.0227459	-0.0126494	0.0252303	-0.00844715	0.01658	0.0128381	-0.018691	-0.00935407	-0.0362672		0.0140554	-0.00525216	0.0189994	0.0157537	0.00404903	-0.0373823	-0.0151104	0.0103109	-0.0194771	-0.0120137	-0.0203207	0.00892463		-0.0146806	-0.00470447	0.0237203	-0.00948325	0.00468975	-0.0202527	0.0161748	0.0389714	0.00107401	0.0195569	-0.0183261
804.704		-0.425669	-0.429486	-0.374834		-0.412835	-0.401335	-0.418002	-0.371181		-0.418643	-0.392143	-0.411817	-0.370724		0.0264295	-0.0162727	-0.00658207	-0.0104767	0.0124944	0.0198349	-0.0238233	-0.00178037	-0.0113635		0.0175133	0.000345411	0.0206686	0.0210882	0.00976813	-0.0212899	-0.00920258	0.0186722	-0.0112882	-0.0118664	-0.0220646	0.00992566		-0.0144543	-0.00845262	0.0201917	-0.0046619	0.00133759	-0.0250157	0.0266187	0.0229228	-0.00203611	0.0221432	-0.0181687
807.419		-0.42583	-0.421578	-0.362093		-0.400116	-0.408402	-0.415461	-0.363321		-0.4015	-0.407749	-0.410911	-0.360331		0.0326943	-0.0102685	-0.0314733	-0.011963	0.00337295	0.0286739	-0.0197131	-0.0055261	-0.0139633		0.0174095	-0.00401765	0.00704292	0.0148123	0.00557111	-0.0255192	-0.023356	0.0159098	-0.0230467	-0.0132907	-0.0221641	-0.00118765		-0.0129762	-0.01085	0.0208942	-0.00645491	-0.00130665	-0.0236238	0.0183726	0.0210765	0.00943053	0.0175351	-0.018236
810.133		-0.424063	-0.414599	-0.354643		-0.385909	-0.408816	-0.409959	-0.359254		-0.381827	-0.417395	-0.403779	-0.352885		0.0319423	-0.0155552	-0.00745145	0.000909683	0.0234756	0.026501	-0.0181191	-0.00557258	-0.0108366		0.0162035	-0.00344349	-0.00215238	0.0133317	-0.000993898	-0.0446799	-0.0160596	0.00945446	-0.0216815	-0.0174717	-0.013859	0.000634821		-0.0174334	-0.00904219	0.0211255	-0.00872707	-0.000688625	-0.0161536	0.019444	0.0187868	0.00648656	0.0182466	-0.0224865
812.847		-0.421734	-0.403154	-0.345017		-0.369827	-0.406197	-0.406356	-0.354232		-0.367696	-0.424173	-0.395466	-0.343788		0.0399847	-0.0184224	-0.0340538	-0.0076871	0.00207998	0.0517445	-0.0203941	-0.00595431	-0.0240724		0.013775	-0.00305738	0.00726705	0.0115495	-0.00289229	-0.0388161	-0.0201768	0.016137	-0.0249189	-0.0111704	-0.0173471	0.00164468		-0.0151709	-0.0115012	0.0220674	-0.00852798	0.00404165	-0.0188236	0.0219216	0.0313509	0.0225222	0.0212484	-0.0228423
815.56		-0.41173	-0.386539	-0.338863		-0.354059	-0.400365	-0.399093	-0.347929		-0.35303	-0.41886	-0.383288	-0.335546		0.0221656	-0.00272363	-0.00131267	-0.00319316	0.00913932	0.0492676	-0.0251771	-0.00502693	-0.0136516		0.0152142	-0.00581275	0.00772329	0.0150405	0.00330075	-0.0328469	-0.0153293	0.0127313	-0.0236019	-0.0119544	-0.0192101	-0.000477077		-0.0127054	-0.0104587	0.0142099	-0.0105539	-0.000823163	-0.0295783	0.0242686	0.0384242	0.00780583	0.0213802	-0.0195939
818.272		-0.392897	-0.361504	-0.329704		-0.336225	-0.382036	-0.376493	-0.335264		-0.336289	-0.406818	-0.368372	-0.330249		0.0362414	-0.0217137	-0.00734548	0.00210344	0.00295849	0.0482474	-0.0217731	-0.00239522	-0.00626731		0.0136745	-0.00371828	0.0238173	0.021158	0.00894129	-0.0185796	-0.0180115	0.0152453	-0.0241115	-0.0116465	-0.0212326	-0.0111915		-0.0101895	-0.00730228	0.0209359	-0.0134334	-0.000596048	-0.0254748	0.0306069	0.0604647	0.0149438	0.0219857	-0.0174604
820.982		-0.367833	-0.338997	-0.320442		-0.314064	-0.363556	-0.350056	-0.327141		-0.316278	-0.386949	-0.34897	-0.324312		0.0365661	-0.0215543	-0.00546724	-0.00583157	0.0183018	0.0170665	-0.02362	-0.00782959	-0.00227611		0.00975096	-0.0071236	0.00213219	0.0234631	0.00580155	-0.0233526	-0.010187	0.0233794	0.00259682	-0.0115952	-0.0191989	-0.000975024		-0.0151337	-0.00846005	0.0152493	-0.0129458	0.00412255	-0.0214072	0.0287462	0.0514014	0.0172077	0.0170869	-0.0234807
823.693		-0.339791	-0.318384	-0.310811		-0.288198	-0.340075	-0.326966	-0.317474		-0.289194	-0.349731	-0.320807	-0.312072		0.0238747	-0.00885811	-0.00640738	-0.00762283	-0.00175783	0.0622168	-0.0242209	-0.00802077	-0.0147126		0.0151833	-0.00158554	0.00212996	0.0234193	0.00794564	-0.0161785	-0.00782902	0.0183521	-0.0165093	-0.0124388	-0.0168485	0.00209336		-0.00841058	-0.0156448	0.00906009	-0.0141488	-0.00192422	-0.0254567	0.028243	0.0508822	0.0273194	0.0209147	-0.0182493
826.402		-0.313567	-0.305186	-0.30439		-0.268258	-0.315471	-0.304834	-0.307318		-0.26835	-0.315369	-0.299025	-0.302934		0.0245033	-0.00914819	0.0101018	-0.0132931	0.00110837	0.0297931	-0.0257589	-0.00787859	-0.0151496		0.0184477	0.000943492	0.00339634	0.0206264	0.00462277	-0.0194491	-0.0192543	0.0179249	-0.0144093	-0.012769	-0.021418	-0.0114528		-0.0157004	-0.00757564	0.014039	-0.0180072	0.00199409	-0.0357335	0.0123629	0.0320868	0.0247859	0.0184127	-0.0153328
829.11		-0.29969	-0.301119	-0.303879		-0.265364	-0.302001	-0.290729	-0.305203		-0.264769	-0.299114	-0.291578	-0.301911		0.0298601	-0.0216462	0.00196907	0.00355631	0.00414718	0.0483184	-0.0219105	-0.00660648	-0.0206245		0.0201988	0.00182438	0.0115143	0.0156417	0.000543672	-0.0274555	-0.0202361	0.0149087	-0.0189444	-0.0119628	-0.0210987	-0.00659297		-0.0105	-0.0150962	0.0136996	-0.0247053	0.0138719	-0.0239627	0.02493	0.017197	0.0127214	0.0187309	-0.0146273
831.818		-0.301034	-0.307813	-0.309372		-0.280921	-0.30294	-0.29213	-0.313103		-0.27412	-0.29719	-0.29294	-0.305022		0.0193836	0.012047	-0.00158969	-0.00383919	0.00878817	0.0134467	-0.0228519	-0.0047328	-0.00305986		0.0183778	0.00216937	0.00502678	0.0080171	-0.00118232	-0.0252464	-0.0219533	0.0149487	-0.0213266	-0.0130018	-0.0237825	-0.0171712		-0.0156896	-0.00913587	0.0256939	-0.0243205	0.00581375	-0.0233648	0.0141605	0.0357649	0.005479	0.0164753	-0.0154742
834.524		-0.317935	-0.330701	-0.316119		-0.306988	-0.317358	-0.311233	-0.321162		-0.302827	-0.31831	-0.309684	-0.314261		0.023786	0.00743862	-0.0201022	-0.0132121	0.00758468	0.0091705	-0.0242701	-0.0070436	-0.00924463		0.0148335	-0.00232008	-0.00123959	0.0164645	0.0033665	-0.0331605	-0.0170779	0.0193795	-0.0195276	-0.010317	-0.0211915	-0.00673654		-0.0101468	-0.00893308	0.00987184	-0.0100102	0.000669668	-0.0261305	0.0110346	0.0344689	0.00427839	0.0153807	-0.0221044
837.23		-0.343385	-0.356818	-0.327163		-0.334863	-0.337523	-0.340597	-0.330583		-0.32911	-0.341732	-0.330642	-0.323616		0.0183819	-0.00779476	-0.0021109	-0.0113384	0.00763197	0.0238304	-0.0220549	-0.00999558	-0.00344025		0.0138833	-0.00612258	0.0178536	0.0168757	-0.00277569	-0.0281198	-0.0216534	0.0149373	-0.0155438	-0.0123154	-0.0169669	-0.00317133		-0.0134004	-0.00938559	0.0241187	-0.00368028	0.00159602	-0.0189438	0.0284653	0.0415368	-0.00114266	0.0180284	-0.0184125
839.935		-0.360791	-0.377806	-0.333059		-0.3571	-0.353765	-0.363999	-0.338675		-0.363434	-0.368007	-0.35772	-0.334824		0.0239555	0.00184958	-0.00859668	0.00463863	0.00609763	0.0701471	-0.0232692	-0.00832169	-0.00561293		0.0165917	-0.0062849	0.00667332	0.0220164	0.00814337	-0.0147908	-0.0152526	0.0192224	-0.00976914	-0.0112026	-0.0183062	-0.00331468		-0.0123861	-0.00163481	0.0224609	-0.00700547	-0.00419195	-0.0307311	0.0234844	0.0263495	0.00694191	0.0208149	-0.0166579
842.639		-0.358054	-0.38605	-0.328201		-0.363857	-0.358025	-0.377876	-0.344372		-0.37537	-0.379431	-0.370696	-0.338036		0.0300733	-0.0059811	-0.0156775	-0.00113066	0.0114494	0.0182092	-0.0239533	-0.0114406	-0.0175172		0.0170313	-0.00703657	0.0157963	0.0221801	0.00503115	-0.02229	-0.0134681	0.010311	-0.0196788	-0.0116781	-0.0140416	-0.00138277		-0.0176738	-0.011887	0.0294698	-0.00575534	-0.00764154	-0.0316224	0.0194973	0.0238869	0.0103566	0.0220741	-0.0076344
845.342		-0.33456	-0.375085	-0.316633		-0.348228	-0.339902	-0.376623	-0.33414		-0.368083	-0.361827	-0.36833	-0.329344		0.0376514	-0.0154782	-0.0117739	-0.00498289	0.01912	0.0135535	-0.0236501	-0.00594787	-0.0309304		0.016694	-0.00755079	0.00968808	0.0148881	0.000475347	-0.0333917	-0.0141793	0.00456038	-0.0230346	-0.00954721	-0.0163944	0.00403294		-0.0129627	-0.0144201	0.0222473	-0.0126841	0.000123966	-0.0343653	0.0250187	0.0345762	0.00711008	0.018429	-0.0144137
848.044		-0.300991	-0.35532	-0.303963		-0.315962	-0.30417	-0.359963	-0.317241		-0.350867	-0.330469	-0.355976	-0.318086		0.0245182	-0.0194298	0.0111918	0.00237394	0.0149279	0.0374552	-0.0287291	-0.0122282	-0.0162592		0.02151	-0.000462053	0.0192648	0.0118887	-0.00300883	-0.037617	-0.0150056	0.0152051	0.00103871	-0.0100696	-0.0168173	2.59547e-05		-0.0135072	-0.00817618	0.00948429	-0.0145919	-0.00368739	-0.0379495	0.0225785	0.0241957	-0.00768587	0.0186465	-0.0192236
850.746		-0.2712	-0.34044	-0.300062		-0.284944	-0.268971	-0.339359	-0.3086		-0.33123	-0.293923	-0.346376	-0.314097		0.0266839	-0.0242978	0.00138825	0.0118373	0.000247118	0.0526492	-0.0376374	-0.00995718	0.00740555		0.0185017	0.00113908	0.0167246	0.0130603	-0.00204985	-0.0360822	-0.0103822	0.0169012	-0.00158312	-0.016288	-0.0181911	-0.0123528		-0.015082	-0.0120636	0.00864263	-0.0179281	0.00510041	-0.0335718	0.0187744	0.0185835	-0.00229048	0.0237245	-0.0184885
853.446		-0.251918	-0.328937	-0.30113		-0.263387	-0.247584	-0.330375	-0.308683		-0.307146	-0.270623	-0.33635	-0.313301		0.031104	-0.0151563	0.0129798	-0.0057939	0.00876479	0.0582691	-0.0284565	-0.00940344	-0.00909728		0.0228673	-0.00565419	0.0222594	0.0145909	-0.00162567	-0.03411	-0.0091787	0.0240161	-0.0177192	-0.0138879	-0.0183917	-0.00217403		-0.0104118	-0.00808219	0.0187559	-0.0143449	0.000141823	-0.0136751	0.0170459	0.0387891	0.00446062	0.0214813	-0.0217322
856.146		-0.250707	-0.330661	-0.305717		-0.252788	-0.243882	-0.332863	-0.308934		-0.288758	-0.268427	-0.337376	-0.318909		0.0423691	-0.00432006	-0.0215044	-0.00365018	0.0126062	0.104128	-0.030568	-0.00874413	-0.0053118		0.0153846	-0.00716644	0.0115974	0.0176961	0.00305482	-0.0251787	-0.0169692	0.00516197	-0.0231846	-0.0103907	-0.0178975	-0.014667		-0.0103124	-0.00952448	0.012	-0.0091191	-0.00389843	-0.023598	0.00944285	0.0351115	0.00808402	0.0199505	-0.0170691
858.845		-0.269951	-0.348015	-0.31402		-0.252447	-0.263068	-0.349127	-0.318607		-0.270173	-0.283373	-0.348045	-0.325968		0.0344043	-0.0164371	-0.00513481	-0.00476101	0.0105255	0.0495525	-0.0259935	-0.0038033	-0.00279225		0.0173963	-0.00211548	0.00396804	0.0205426	0.00565013	-0.0214374	-0.0166104	0.00710465	-0.0217596	-0.0134777	-0.0200876	-0.0049881		-0.0113913	-0.00848518	0.0138574	-0.0078657	-0.00561895	-0.0318972	0.00772652	0.0189513	0.00678925	0.0146387	-0.0170047
861.543		-0.299133	-0.37302	-0.324423		-0.263619	-0.294496	-0.37332	-0.331323		-0.273729	-0.311054	-0.362828	-0.333168		0.0352439	-0.0248793	-0.0126983	-0.00111117	0.00547927	0.0137898	-0.0293088	-0.00828273	-0.0117302		0.0173345	-0.00312582	0.0147747	0.0225795	0.00698041	-0.0186139	-0.0228069	0.0160056	-0.0127135	-0.0118077	-0.0188919	5.04718e-05		-0.0138905	-0.0111127	0.0182853	-0.0137451	-0.00572021	-0.0278184	0.00910652	0.0430578	0.0215197	0.0144552	-0.0162264
864.24		-0.328555	-0.39464	-0.326004		-0.283703	-0.329609	-0.391476	-0.337458		-0.278457	-0.341411	-0.372107	-0.334241		0.0314064	-0.0184585	-0.00620267	-0.00772887	0.0185848	0.0394647	-0.0292223	-0.00616588	0.000164357		0.0162532	-0.00121269	0.0138659	0.0213129	0.00712122	-0.0163138	-0.0171086	0.0194232	-0.00467164	-0.0117521	-0.0155273	-0.000522548		-0.0140358	-0.0111319	0.0187305	-0.0166397	0.00557758	-0.0277347	0.0120747	0.0524264	0.0217943	0.0197264	-0.0155099
866.936		-0.351829	-0.404837	-0.319121		-0.299084	-0.354574	-0.398796	-0.333525		-0.297189	-0.365581	-0.38411	-0.330879		0.0172289	-0.0154398	-0.014966	0.00278388	0.00562051	0.0197188	-0.0259864	-0.0083463	-0.000519272		0.0161696	-0.00413953	0.0117042	0.0220859	0.00698388	-0.00912353	-0.0144654	-0.00345564	-0.0199523	-0.0127682	-0.0150968	-0.00575645		-0.0143731	-0.0103411	0.0187947	-0.0215315	0.0069093	-0.0419082	0.0113581	0.0440123	0.0209246	0.0162289	-0.0208884
869.632		-0.363664	-0.411823	-0.309887		-0.304504	-0.362713	-0.401734	-0.322239		-0.313597	-0.376327	-0.386363	-0.32016		0.0261957	-0.00840793	-0.0186815	-0.000257411	0.0130245	0.0821458	-0.0211345	-0.010494	-0.00941493		0.0125662	-0.00657941	0.00668513	0.0155406	-0.000490023	-0.0319781	-0.0198326	0.0139388	-0.0187639	-0.0147108	-0.0207705	-0.0158747		-0.0118099	-0.012334	0.0146661	-0.0241679	0.0119228	-0.0356891	0.0255441	0.0263662	0.00552147	0.0183273	-0.0196491
872.326		-0.366598	-0.414379	-0.300714		-0.307676	-0.361857	-0.400302	-0.313058		-0.325747	-0.37209	-0.387108	-0.30909		0.0397781	-0.0242705	-0.00949667	0.00628873	0.0114365	0.0682818	-0.0265083	-0.0116036	-0.00273697		0.00869646	-0.00100123	0.00441774	0.0113123	-0.00350448	-0.0322148	-0.0156993	0.00571954	-0.031604	-0.0129954	-0.0174479	0.00491053		-0.0140929	-0.00982999	0.0101878	-0.00637652	0.00292994	-0.0182109	0.0274988	0.0362948	0.0145534	0.0179376	-0.0196592
875.02		-0.359629	-0.407415	-0.296765		-0.310156	-0.358248	-0.402923	-0.309244		-0.325578	-0.366975	-0.382617	-0.29684		0.0292021	-0.022875	-0.00106725	-0.00691033	5.05052e-05	0.0340043	-0.0266078	-0.0109499	-0.00219471		0.0154994	-0.00158659	0.0132349	0.0220284	0.00630574	-0.0179571	-0.0143103	0.0113001	-0.0144494	-0.0130296	-0.0152355	0.000958078		-0.018489	-0.00865701	0.00939818	-0.00902409	0.00366833	-0.0275988	0.0214621	0.0174211	0.00282515	0.0187199	-0.0226178
877.712		-0.345635	-0.397177	-0.292697		-0.307616	-0.347577	-0.404265	-0.305909		-0.328883	-0.363008	-0.384115	-0.292519		0.0153619	-0.0102419	0.0130589	0.00538737	0.015813	0.0737433	-0.0214716	-0.00610433	-0.00559428		0.0162322	-0.00187036	0.0174355	0.026288	0.0116013	-0.00830162	-0.0160202	0.00514108	-0.0295577	-0.0153455	-0.0202447	-0.00438617		-0.0160574	-0.00751464	0.0198234	-0.00327855	-0.00233951	-0.0328995	0.0167623	0.024439	-0.00180477	0.018469	-0.0172439
880.404		-0.334863	-0.394339	-0.295578		-0.308261	-0.339349	-0.403141	-0.307099		-0.323785	-0.358077	-0.389529	-0.296579		0.0295788	-0.012068	0.00127933	0.00619004	0.0109165	0.0566463	-0.0200994	-0.0155196	-0.0104947		0.0192529	-0.000879087	0.0184821	0.0257279	0.0112315	-0.0103634	-0.0153003	0.00532039	-0.0250746	-0.0142764	-0.0221799	-0.0030153		-0.0180669	-0.00845446	0.0198059	-0.0145285	0.00858223	-0.0193557	0.0151885	0.0195096	0.00120497	0.0191617	-0.0204709
883.095		-0.328915	-0.396909	-0.304601		-0.31539	-0.332635	-0.408012	-0.310333		-0.324368	-0.348724	-0.391751	-0.300393		0.0279621	-0.0123797	-0.00501746	0.00481409	0.00584228	0.0290861	-0.0286118	-0.011665	-0.00673139		0.0220581	0.00322686	0.0244642	0.0204173	0.0063372	-0.0132954	-0.020636	0.000100889	-0.0343247	-0.0107419	-0.0171657	0.00594218		-0.0164858	-0.00902218	0.0240759	-0.0182907	0.00490804	-0.0383273	0.0164284	0.0143453	-0.00840601	0.0165217	-0.0205605
885.786		-0.324169	-0.403624	-0.31543		-0.325458	-0.329813	-0.4153	-0.314543		-0.327703	-0.345205	-0.39315	-0.308772		0.027188	-0.0193888	-0.0112026	-0.00935738	0.00077185	0.0166684	-0.0267933	-0.0121347	-0.00158852		0.0187418	0.000967902	0.0226879	0.0218649	0.00717704	-0.00907449	-0.01697	0.00274675	-0.0343937	-0.00983584	-0.0201282	-0.00392558		-0.0188736	-0.00570301	0.0199433	-0.0170578	0.00391526	-0.036353	0.0223543	0.0310652	0.00795582	0.0143072	-0.017703
888.475		-0.316209	-0.4043	-0.320482		-0.32697	-0.320827	-0.413898	-0.318915		-0.330291	-0.34102	-0.394633	-0.317469		0.0308034	-0.0209512	-0.0157019	-0.00843243	0.0115636	0.0294733	-0.0249895	-0.00917344	0.00126443		0.015297	-0.00263369	0.0255917	0.022485	0.00996602	-0.00682575	-0.0112503	0.0160516	-0.0105028	-0.00988015	-0.0158314	-0.00120622		-0.0141288	-0.00589707	0.0190365	-0.0139814	0.0072189	-0.0236621	0.0252211	0.0290123	0.0266102	0.0161749	-0.0181488
891.163		-0.309716	-0.404239	-0.322628		-0.329469	-0.315726	-0.410712	-0.319931		-0.328213	-0.33076	-0.392532	-0.323506		0.0253532	-0.0211099	-0.00401355	-0.00933753	0.00454586	0.0354262	-0.0224029	-0.010695	-0.00418982		0.0165792	0.00131823	0.0156531	0.0134622	-0.000519649	-0.0244444	-0.0114504	0.0137384	-0.0093612	-0.0163317	-0.0195255	-0.00274784		-0.0178385	-0.013463	0.0183872	-0.0106286	0.0157104	-0.00388073	0.027439	0.0380899	0.0142455	0.0159982	-0.021262
893.851		-0.304601	-0.403654	-0.328505		-0.328394	-0.315059	-0.406046	-0.325219		-0.330327	-0.317222	-0.390814	-0.327315		0.0384888	-0.0224411	-0.0221102	-0.00787556	0.00821402	0.0132358	-0.0245771	-0.0114904	-0.0115585		0.0135872	-0.00447923	0.00724495	0.0196863	0.00121273	-0.0170476	-0.0208461	0.0236628	-0.0147312	-0.010567	-0.0134209	-0.00221403		-0.0176782	-0.00840516	0.00369385	-0.0165862	0.00337567	-0.0210176	0.00873044	0.022647	0.0074138	0.0171626	-0.0157186
896.538		-0.29885	-0.401831	-0.337942		-0.331062	-0.314167	-0.399817	-0.335518		-0.33229	-0.310128	-0.385939	-0.330141		0.0269278	-0.00761451	-0.0136075	-0.0182518	0.00228144	0.0252274	-0.0221492	-0.0107064	-0.0324083		0.016989	-0.00562262	0.00387465	0.0172832	0.00395006	-0.0166383	-0.0190434	0.0209699	-0.03703	-0.0131542	-0.0153705	0.0135248		-0.0184846	-0.00405625	0.0277923	-0.0140404	0.00881292	-0.0275726	0.0163488	0.0266309	-0.00206125	0.0222687	-0.0224689
899.224		-0.294883	-0.394919	-0.339689		-0.335138	-0.312222	-0.392502	-0.346768		-0.338914	-0.311905	-0.383402	-0.338005		0.0279785	-0.0123291	-0.0157211	-0.0148699	0.00873776	0.0210508	-0.0222576	-0.00672811	-0.0101564		0.0186016	0.000214176	0.0180459	0.019757	0.0054207	-0.00841454	-0.0168295	0.0155537	-0.0246085	-0.0170377	-0.0133244	0.00305397		-0.0110263	-0.0104635	0.0197999	-0.0226364	0.00489799	-0.0196537	0.0229815	0.0198113	0.0112096	0.0164226	-0.0213867
901.909		-0.299347	-0.388777	-0.346181		-0.34096	-0.310554	-0.382528	-0.351548		-0.340011	-0.314398	-0.382416	-0.346811		0.0263653	-0.0146606	-0.0106556	-0.00505107	0.0118943	0.0369917	-0.0257675	-0.00872701	0.00118415		0.0200066	0.00145546	0.0305706	0.0128638	-0.00252319	-0.0214651	-0.0124149	0.00968101	-0.0289726	-0.0154794	-0.0199611	0.007653		-0.0167161	-0.0119199	0.0295249	-0.0193304	0.00704078	-0.0166882	0.0248582	0.0284494	0.0205661	0.0174578	-0.0206982
904.593		-0.307146	-0.384673	-0.350095		-0.343344	-0.311648	-0.379668	-0.349271		-0.342513	-0.316966	-0.379919	-0.345148		0.0307155	-0.013107	-0.0178004	-0.00608573	0.00389629	0.0233293	-0.0246718	-0.00864518	-0.00664731		0.0148927	-0.00654199	0.0121603	0.00917501	0.00101694	-0.0336737	-0.0183836	0.0259768	-0.00999043	-0.01523	-0.0211386	-0.00657633		-0.0119913	-0.00917326	0.0150171	-0.0178208	0.00347266	-0.0163281	0.0133435	0.0264362	0.0167843	0.0159922	-0.0129151
907.276		-0.308622	-0.378513	-0.347205		-0.338651	-0.310346	-0.378859	-0.345363		-0.340914	-0.323559	-0.378527	-0.342791		0.0285893	-0.0133042	-0.0144898	-0.0132656	0.00223022	0.0236189	-0.0234702	-0.0148849	0.00437796		0.0132704	-0.00840728	0.0167898	0.0124162	-0.0014608	-0.0235348	-0.0182742	0.0266794	-0.0184619	-0.0123935	-0.0150462	0.00494174		-0.00713381	-0.00692058	0.0169627	-0.0250768	0.00481722	-0.0103657	0.0248689	0.0068974	-0.00343161	0.0131187	-0.0209878
909.959		-0.301121	-0.355706	-0.334168		-0.317853	-0.305162	-0.364868	-0.329454		-0.319857	-0.325513	-0.370651	-0.33455		0.0314169	-0.0105061	-0.0258606	-0.0081829	0.01952	0.0484724	-0.0270369	-0.0066777	0.00767912		0.0139294	5.43163e-05	0.0227949	0.0121261	-0.00266355	-0.0355225	-0.0192071	0.00679312	-0.0351994	-0.0101545	-0.0194946	-0.00957272		-0.0104374	-0.00542637	0.00763968	-0.0250704	0.00764962	-0.00572992	0.0296016	0.0215499	-0.00459752	0.0128441	-0.0234209
912.64		-0.293347	-0.323251	-0.314953		-0.290574	-0.302687	-0.339095	-0.308673		-0.295646	-0.319657	-0.35567	-0.320615		0.0120688	-0.00151108	-0.0323266	0.00155891	0.0122271	0.025991	-0.0270632	-0.0104707	0.000748514		0.00986504	-0.00840223	0.0014109	0.0184392	0.0105301	-0.00377697	-0.0225751	0.00797367	-0.0325126	-0.00966209	-0.01161	0.0125522		-0.0101635	-0.00569616	0.0211762	-0.0206747	0.0064981	-0.0145474	0.0207593	0.0284405	0.00960313	0.0151812	-0.0190889
915.321		-0.27164	-0.28232	-0.295467		-0.255103	-0.297038	-0.300597	-0.28625		-0.26366	-0.30583	-0.327271	-0.297791		0.0266541	-0.0151925	-0.0175335	-0.002477	0.0130775	0.0287589	-0.0237927	-0.00725537	0.00429808		0.0154843	-0.00113121	0.0195427	0.0146234	0.00796215	-0.011724	-0.0162627	0.0191669	-0.00791054	-0.0123952	-0.0172045	-0.00301978		-0.0133097	-0.00532297	0.0184335	-0.020285	0.00589696	-0.0121107	0.0180556	0.0285864	0.007889	0.0191318	-0.0229175
918.001		-0.24289	-0.226329	-0.269093		-0.220768	-0.28191	-0.251899	-0.263703		-0.227167	-0.283325	-0.288528	-0.271546		0.0259663	-0.0086129	-0.024991	-0.00856122	0.00291707	0.0350626	-0.0239303	-0.0130817	-0.0318553		0.0148645	-0.00214992	0.0112358	0.0207509	0.0104257	0.0025267	-0.0157379	0.0122051	-0.0176191	-0.0109795	-0.0111798	0.0135465		-0.0118849	-0.00620685	0.0173021	-0.0184549	-0.000374696	-0.0068473	0.0212217	0.0307951	0.00983566	0.0157085	-0.0192651
920.68		-0.209836	-0.171579	-0.235173		-0.189556	-0.257148	-0.200476	-0.239952		-0.189411	-0.256702	-0.249961	-0.244242		0.0228897	-0.0123516	-0.026292	-0.0150355	0.000819233	0.0299743	-0.0333936	-0.0123854	-0.000340744		0.0160458	-0.000788766	0.0178829	0.0213153	0.00888653	0.000130521	-0.0118416	0.0121231	-0.0140348	-0.0121103	-0.0172192	0.000629653		-0.00927188	-0.00991811	0.0133467	-0.0174762	0.00623382	-0.015338	0.0158137	0.0244289	0.00858872	0.0209249	-0.0116479
923.358		-0.17992	-0.131612	-0.206217		-0.158994	-0.229414	-0.163715	-0.215075		-0.159486	-0.230695	-0.21787	-0.224033		0.0384699	-0.0202111	-0.0318901	-0.0065937	0.00367968	0.0261787	-0.0263404	-0.00895133	-0.0181094		0.0173982	-0.000916859	0.0241076	0.0181198	0.00559315	-0.0116441	-0.0174179	0.0169904	-0.0198871	-0.014911	-0.0169219	-0.00298073		-0.0168811	-0.00850896	0.0188799	-0.0197821	0.00776951	-0.0161389	0.0211269	0.0276612	-0.000102732	0.0162286	-0.0141709
926.035		-0.155798	-0.116097	-0.186874		-0.148992	-0.208981	-0.155403	-0.198918		-0.141756	-0.213081	-0.202804	-0.206187		0.0396842	-0.0208272	-0.0362762	-0.0133366	-0.00108988	0.0173536	-0.0292205	-0.0136795	-0.0110845		0.0127673	-0.00367051	0.0131437	0.00874264	0.00225289	-0.017486	-0.0168592	0.0211909	-0.00491754	-0.0145852	-0.0218144	-0.0132394		-0.0101479	-0.0141849	0.0109765	-0.019805	0.0074922	-0.0151015	0.0269113	0.0399652	-0.0039078	0.0137628	-0.0156293
928.712		-0.132664	-0.118754	-0.17322		-0.143089	-0.193346	-0.165783	-0.194741		-0.134307	-0.201839	-0.204355	-0.204079		0.0363982	-0.0159789	-0.0366767	-0.0106365	0.00521456	0.0318152	-0.0264242	-0.0124393	-0.0200444		0.0157606	-0.00342182	0.0262989	0.0141085	0.00300647	-0.0196912	-0.0175913	0.0162754	0.0055326	-0.0147737	-0.0210998	-0.0107314		-0.0143607	-0.0105661	0.0209889	-0.0168728	0.00201877	-0.013371	0.0282682	0.0399164	0.011723	0.0140811	-0.017875
931.388		-0.118439	-0.132117	-0.17524		-0.141662	-0.187983	-0.19694	-0.195654		-0.127349	-0.195667	-0.215939	-0.206209		0.0427279	-0.022713	-0.0413649	-0.0124338	0.00680678	0.0359009	-0.0261946	-0.0133878	-0.00686979		0.0158998	-0.00234589	0.0196457	0.0182308	0.00429191	-0.0174582	-0.00722669	0.0164877	-0.0242989	-0.0156678	-0.019943	-0.00880195		-0.0136484	-0.010218	0.0310222	-0.00981559	0.00520968	-0.0215819	0.0233173	0.0357305	0.00631753	0.0173482	-0.0142924
934.062		-0.123371	-0.158329	-0.193688		-0.144424	-0.188717	-0.226466	-0.208164		-0.131472	-0.195798	-0.231795	-0.215448		0.0289707	-0.0183231	-0.0257734	-0.0185939	0.00482113	0.0345852	-0.0281082	-0.00642691	-0.00205313		0.0124943	-0.00796843	0.0134228	0.0167701	0.00583074	-0.0142691	-0.00458247	0.0204329	-0.0196831	-0.0161272	-0.0208697	-0.0246629		-0.00913225	-0.00738131	0.0189429	-0.0124465	-0.00659532	-0.0279817	0.0255869	0.0169087	-0.0139227	0.0193205	-0.0149703
936.736		-0.131481	-0.185497	-0.220355		-0.162601	-0.197757	-0.252169	-0.226787		-0.133361	-0.200501	-0.243296	-0.225792		0.040456	-0.0161311	-0.0463832	-0.0126164	-0.00447617	0.0373284	-0.028726	-0.00816612	0.00927376		0.013539	-0.00712137	0.00803522	0.0199132	0.00925342	-0.000268614	-0.0194348	0.0133813	-0.0223158	-0.0147015	-0.014347	-0.00408114		-0.00807991	-0.0115616	0.0145205	-0.0176379	0.000904576	-0.0173329	0.0197839	0.0314936	0.0158523	0.0162423	-0.0204014
939.409		-0.14756	-0.206383	-0.247172		-0.18035	-0.209988	-0.273248	-0.24595		-0.14456	-0.206504	-0.258083	-0.24245		0.0258432	-0.0209336	-0.0155645	-0.0137387	0.00199647	0.0311953	-0.0336412	-0.0128419	0.00552428		0.0113486	-0.00467334	0.0126729	0.012211	0.00609373	-0.0150442	-0.0152253	0.0143744	-0.015958	-0.0144952	-0.019225	-0.0122567		-0.00840734	-0.00824394	0.00964628	-0.0136871	-0.000312183	-0.0194827	0.03016	0.0391386	0.0234284	0.0190459	-0.0212143
942.081		-0.169968	-0.224115	-0.271747		-0.197799	-0.219868	-0.28332	-0.261472		-0.164315	-0.218754	-0.281179	-0.259426		0.0189722	0.00491938	-0.00998438	0.00460661	0.000518219	0.0447404	-0.0301578	-0.0117735	-0.0129967		0.015115	-0.00263084	0.0204439	0.0154594	0.00706802	-0.0157462	-0.0153689	0.0107513	-0.0198848	-0.0117216	-0.0213266	-0.0111193		-0.0126225	-0.00769798	0.0170774	-0.0155369	-0.00168448	-0.0214431	0.0252322	0.0295985	0.00841052	0.0166443	-0.0165565
944.753		-0.187631	-0.239933	-0.28607		-0.209828	-0.230603	-0.285839	-0.270544		-0.187138	-0.237717	-0.301519	-0.273461		0.0237097	-0.00437606	-0.00564741	-0.00110553	0.00165427	0.0396432	-0.0259863	-0.0134846	0.00395562		0.0126449	-0.0048686	0.0164945	0.0206693	0.00443169	-0.0148658	-0.0145226	0.0192716	-0.00496776	-0.0141806	-0.0172632	-0.0112102		-0.0141848	-0.0139435	0.0106636	-0.0171289	-0.000753781	-0.0161547	0.0212	0.021756	0.00378301	0.0186879	-0.0157225
947.423		-0.200464	-0.248257	-0.292256		-0.228571	-0.245234	-0.295346	-0.275244		-0.207844	-0.258455	-0.318128	-0.279813		0.0124916	0.00527896	0.00803172	-0.0133349	-0.00786989	0.0326312	-0.0229707	-0.00949165	-0.00495398		0.0137863	-0.00620976	0.0132665	0.0141096	0.00670079	-0.024036	-0.0134544	0.0167152	-0.0139157	-0.0104513	-0.0178583	-0.0157889		-0.0162627	-0.00454507	0.0133965	-0.0110309	0.00306456	-0.0138914	0.0235911	0.020549	0.00369993	0.0143644	-0.0168004
950.093		-0.197629	-0.245331	-0.289832		-0.229763	-0.251327	-0.298474	-0.270935		-0.216794	-0.271028	-0.325374	-0.281997		0.0246419	-0.00417971	-0.00225694	-0.00550082	0.0124677	0.0251271	-0.0297196	-0.0114733	0.00324654		0.0125196	-0.00481661	0.0156252	0.0104512	-0.000446031	-0.0162922	-0.0071235	0.0129364	-0.0179286	-0.0152522	-0.0225727	-0.0155561		-0.0148277	-0.00413936	0.0248501	-0.00932044	-0.00525018	-0.0267833	0.0204097	0.0210898	0.00961664	0.0176027	-0.0119599
952.762		-0.19122	-0.238067	-0.281701		-0.227426	-0.256303	-0.294722	-0.259675		-0.218577	-0.27193	-0.32368	-0.272224		0.0221917	-0.0147908	0.0108496	-0.00600914	0.00231741	0.0309078	-0.0274049	-0.00817984	-0.0011982		0.01356	0.000840547	0.0366885	0.016536	0.00720635	-0.0135131	-0.0122486	0.019349	-0.00704487	-0.00899918	-0.0200684	-0.00282618		-0.0100142	-0.00888991	0.0270911	-0.0109869	0.00076429	-0.0252563	0.0211672	0.0129122	0.00128168	0.0166022	-0.017473
955.43		-0.186126	-0.227928	-0.271134		-0.220966	-0.255804	-0.282067	-0.247588		-0.220934	-0.267529	-0.311548	-0.264559		0.0199696	-0.0137772	-0.00766562	-0.00604153	-0.0125141	0.0366961	-0.0292109	-0.011979	0.00598423		0.0105936	-0.0106572	0.0118325	0.0209991	0.0112786	0.0021308	-0.0148573	0.0103528	-0.008634	-0.0117892	-0.017103	-0.00970518		-0.0121469	-0.00795742	0.00563287	-0.00806592	-0.00193126	-0.0361163	0.0241999	0.0305725	-0.00638377	0.017587	-0.0179265
958.097		-0.18267	-0.222048	-0.261435		-0.224156	-0.253185	-0.271169	-0.236698		-0.221006	-0.258374	-0.291851	-0.250353		0.0229402	-0.0215435	0.00808324	0.0111837	0.0126609	0.015082	-0.0140262	-0.00523275	-0.0101653		0.00796108	-0.0120944	0.00670138	0.0246793	0.0170201	0.00713104	-0.0213077	0.0228853	-0.00809838	-0.0178561	-0.0244012	-0.0132973		-0.0110444	-0.0111682	0.0192182	-0.0274658	0.00978985	0.00280186	0.0124208	0.0237533	0.0115877	0.0159903	-0.0169494
960.763		-0.178655	-0.204049	-0.24925		-0.233539	-0.246596	-0.260193	-0.226687		-0.231962	-0.252631	-0.275542	-0.240257		0.0305323	-0.0180318	-0.00747216	0.0114863	0.0159346	0.0220845	-0.0124283	-0.0101949	-0.00272409		0.00779258	-0.0108512	0.00741518	0.0269342	0.0121077	0.0033193	-0.0269336	0.0232774	0.00550411	-0.0133358	-0.0207408	-0.00917578		-0.0106184	-0.00341159	0.0121037	-0.0264704	0.0109879	-0.0047034	0.0114413	0.0368868	0.00727811	0.0163392	-0.0173617
963.428		-0.181851	-0.182847	-0.241308		-0.250445	-0.238476	-0.234439	-0.219694		-0.246899	-0.24933	-0.266023	-0.2346		0.0318212	-0.012604	-0.0220926	0.00244733	0.0189109	0.017881	-0.0133699	-0.00900079	-0.0119233		0.011631	-0.00921757	0.0114686	0.0267446	0.0150965	0.0208068	-0.0251674	0.0189803	0.00199557	-0.0127027	-0.0225161	-0.0095481		-0.00656331	-0.00763484	0.0133051	-0.0277262	0.011466	-0.00903121	0.0206623	0.0203083	0.0101639	0.0146274	-0.0145899
966.093		-0.181582	-0.160926	-0.229562		-0.265004	-0.231315	-0.203135	-0.210998		-0.268452	-0.245325	-0.246371	-0.224157		0.0245357	-0.0199817	-0.0156306	0.00613439	0.0209879	0.0186516	-0.0166723	-0.00891842	-0.000840601		0.00661135	-0.016592	-0.00415528	0.0281967	0.0078737	-0.0020719	-0.0229814	0.0365541	0.00734047	-0.0097383	-0.0164323	0.00301566		-0.0129134	-0.00928485	0.0116781	-0.0212876	0.0115515	-0.0187502	0.00743136	0.039324	0.0138351	0.0151748	-0.0166598
968.757		-0.1867	-0.141861	-0.22065		-0.280549	-0.234219	-0.17834	-0.20243		-0.286553	-0.243949	-0.225647	-0.21462		0.0305304	-0.0189007	-0.0206268	0.000749118	0.0159825	0.0301458	-0.0159942	-0.00953095	-3.40508e-05		0.00526403	-0.0110943	0.0105016	0.02517	0.0100789	-0.00666073	-0.0265194	0.032147	0.00455648	-0.0117984	-0.0181902	0.00710485		-0.0125248	-0.0125706	0.0121509	-0.0282641	0.00985906	0.00795768	0.0102261	0.0374763	0.00763091	0.0158607	-0.0214388
971.419		-0.188897	-0.133883	-0.22269		-0.288333	-0.233145	-0.161642	-0.196657		-0.298033	-0.246134	-0.214843	-0.211171		0.0291714	-0.0163125	-0.0219503	0.00119733	0.014232	0.00482048	-0.0114311	-0.0136316	-0.0177964		0.00765231	-0.00524013	0.0119758	0.0293438	0.0145918	-0.00839085	-0.0193852	0.0155675	-0.00140808	-0.00642764	-0.0190937	0.014041		-0.0110886	-0.00833343	0.0108131	-0.0242479	0.00919565	-0.0157867	0.00868116	0.0246444	0.00405923	0.0133071	-0.0244043
974.081		-0.191019	-0.140749	-0.228038		-0.28647	-0.239082	-0.156181	-0.192796		-0.300535	-0.248298	-0.215141	-0.212856		0.0351217	-0.0200579	-0.0236925	0.0129738	0.0215324	0.022318	-0.013545	-0.0118164	-0.0232335		0.00442725	-0.00892892	0.00749629	0.0293719	0.0237377	0.0214672	-0.0201702	0.0174909	0.00690161	-0.00904414	-0.0194684	-0.000588601		-0.00900759	-0.0117753	0.0163697	-0.0265397	0.0117	-0.0103581	0.0152791	0.0259527	0.0112814	0.0149444	-0.0229413
976.743		-0.193011	-0.151203	-0.239564		-0.276728	-0.250435	-0.173898	-0.19727		-0.294752	-0.253899	-0.222495	-0.224405		0.0299436	-0.0237122	-0.0230863	0.0104523	0.0171744	0.00689253	-0.0117969	-0.0114427	-0.0116312		0.0104065	-0.0118759	0.0137415	0.0272092	0.0133793	0.0082612	-0.0220535	0.0167045	0.00604296	-0.01237	-0.0204833	-0.0122717		-0.0117361	-0.00928114	0.0166464	-0.025279	0.00948441	-0.0108908	0.0185457	0.0279624	0.00282742	0.0167701	-0.0202442
979.403		-0.202372	-0.171692	-0.255886		-0.264692	-0.260198	-0.202386	-0.210537		-0.276218	-0.261607	-0.233492	-0.233555		0.0187751	-0.0258645	0.00955141	0.00472149	0.0211827	0.0284255	-0.018862	-0.0138374	-0.00396749		0.00637818	-0.0124859	0.00938286	0.0329381	0.0176929	0.00264822	-0.0169724	0.0257263	0.00854739	-0.0114687	-0.0157791	0.000962659		-0.0131103	-0.00745639	0.011856	-0.0295674	0.0110344	-0.00615652	0.0210159	0.0230003	-0.00206324	0.0167312	-0.015098
982.062		-0.203622	-0.178177	-0.267029		-0.252162	-0.262174	-0.223216	-0.222889		-0.254078	-0.270827	-0.2479	-0.244935		0.028661	-0.0179569	-0.0192587	0.000428144	0.012646	0.00910543	-0.0129945	-0.00774254	-0.00753382		0.00699396	-0.00778584	0.0156481	0.0293652	0.0101165	-0.00510409	-0.0101509	0.0259136	0.00990409	-0.00719028	-0.0233376	-0.00322327		-0.0141174	-0.00374873	0.0151763	-0.0302145	0.00889239	3.12466e-05	0.0121515	0.0197696	0.00892529	0.0186905	-0.0177406
984.721		-0.200376	-0.167591	-0.276948		-0.235831	-0.259703	-0.222727	-0.237791		-0.222744	-0.270148	-0.255075	-0.249933		0.0271195	-0.0214537	-0.00157356	0.00436235	0.0125165	0.00347592	-0.0125031	-0.0143579	-0.00437929		0.00654016	-0.001795	0.0230932	0.0317846	0.0142525	0.00455757	-0.0228172	0.030758	0.00294112	-0.0139683	-0.0242805	-0.00139714		-0.0151692	-0.0125086	0.0142566	-0.0323556	0.0102235	0.000601705	0.0113474	0.0197953	0.00439591	0.0154055	-0.0230062
987.379		-0.193103	-0.149326	-0.281692		-0.223483	-0.257655	-0.21574	-0.243712		-0.208525	-0.263654	-0.24535	-0.24862		0.0287315	-0.0254236	0.000252445	0.010836	0.0126546	0.0158025	-0.0150374	-0.0139225	-0.000713391		0.00418489	-0.0120571	-0.00222927	0.0311083	0.0160749	-0.00587483	-0.020783	0.030364	0.0119398	-0.00753102	-0.020457	-0.00450336		-0.0135583	-0.0116367	0.014354	-0.0281455	0.00801684	-0.000412994	0.0187718	0.0225276	0.00504276	0.0148302	-0.0188367
990.036		-0.201614	-0.147656	-0.293438		-0.229304	-0.26277	-0.205497	-0.254953		-0.218153	-0.263459	-0.242241	-0.251995		0.028198	-0.0252996	-0.000237889	0.011675	0.0088616	0.0124072	-0.0182965	-0.0111919	-0.00178796		0.0135349	-0.00769512	0.0162046	0.0327547	0.0148643	-0.00494193	-0.0167223	0.0206444	-0.0144834	-0.0129469	-0.0209674	-0.010424		-0.00977406	-0.0090142	0.010821	-0.031918	0.0101691	0.00250595	0.0211103	0.0303172	0.0104434	0.0122272	-0.0186603
992.692		-0.194123	-0.136624	-0.301085		-0.21397	-0.244414	-0.187408	-0.253017		-0.217024	-0.247373	-0.22955	-0.249754		0.0272962	-0.0196576	0.000578164	0.0130236	0.00806833	0.010914	-0.0134522	-0.0111875	-0.0141187		0.0114147	-0.0116914	-0.00101637	0.0331254	0.0169407	0.0105684	-0.0216256	0.018456	-0.00231081	-0.0115197	-0.0236803	-0.0092117		-0.012153	-0.011568	0.0167249	-0.0275705	0.00530722	0.00111146	0.0215567	0.0251939	0.00512285	0.0133054	-0.0167769
995.347		-0.124638	-0.0834456	-0.273609		-0.106188	-0.172708	-0.132228	-0.215267		-0.131951	-0.193647	-0.187118	-0.224964		0.0343584	-0.0207974	-0.0116009	0.00465475	0.0123331	0.00407151	-0.0175574	-0.0083246	-0.00337153		0.0115164	-0.0134365	-0.00384171	0.0282018	0.0142096	-0.0133121	-0.0197031	0.0177106	-0.00172306	-0.00996382	-0.0222872	-0.00414884		-0.0110819	-0.0078443	0.0188858	-0.024682	0.0112067	-0.00442759	0.0109009	0.0198416	0.00709514	0.015257	-0.0156153
998.001		0.00998268	0.0283741	-0.203857		0.100078	-0.0453256	-0.0361472	-0.143441		0.0527928	-0.0898409	-0.0999916	-0.169821		0.0287111	-0.0281147	-0.0104896	-0.00413644	0.0154004	0.00712993	-0.0181927	-0.00986554	-0.0173187		0.00852488	-0.0110543	0.0119125	0.0325363	0.019192	-0.00490326	-0.0143337	0.0139761	-0.00212637	-0.00938039	-0.0218574	0.00562242		-0.0149677	-0.00540194	0.0168722	-0.0262403	0.00404854	-0.00623524	0.0122312	0.0147846	0.000499459	0.0158214	-0.0182733
1000.65		0.159064	0.147196	-0.1203		0.324734	0.0916115	0.0681594	-0.064211		0.289839	0.0326246	0.00288625	-0.10031		0.0261131	-0.0292803	0.00845901	-0.00406514	0.0203161	0.0287981	-0.014681	-0.0136816	-0.019014		0.010829	-0.00807664	0.0189444	0.0356461	0.0229851	0.012405	-0.0179277	0.0127035	0.00196624	-0.0132226	-0.0189524	-0.000152931		-0.0135753	-0.00556408	0.0143651	-0.0211119	0.00629506	-0.0173718	0.0180227	0.0180087	-0.00200418	0.0170185	-0.0236108
1003.31		0.260113	0.225804	-0.0599835		0.482695	0.180241	0.12934	-0.0148746		0.47614	0.117487	0.0734153	-0.0478692		0.0250091	-0.0282604	0.0217952	0.00386253	0.0153496	0.0207585	-0.0110391	-0.0124395	-0.0109568		0.00954607	-0.00661852	0.0163968	0.0359489	0.0235194	0.0189373	-0.0166428	0.0184867	0.013614	-0.0123658	-0.0248945	-0.00852627		-0.0126678	-0.00452152	0.0154126	-0.0206236	0.00869935	-0.0284485	0.0173151	0.0281238	0.00723175	0.0176185	-0.0211471
1005.96		0.286681	0.252401	-0.0395868		0.53252	0.196561	0.136031	-0.00862094		0.558717	0.142157	0.0904986	-0.0246395		0.0267931	-0.0237484	0.00840505	-0.000936397	0.0191816	0.0165965	-0.0159416	-0.0107169	0.0108419		0.0105279	-0.00872375	0.017861	0.0263168	0.0140934	-0.00300883	-0.0221997	0.0334397	0.0202827	-0.0107133	-0.0191781	0.00400575		-0.0150788	-0.0099334	0.0219245	-0.0251	0.010301	-0.0227792	0.0158828	0.0257693	0.00350862	0.0120217	-0.0199164
1008.61		0.23073	0.198769	-0.0693264		0.466202	0.134272	0.0754132	-0.0383942		0.509507	0.0956448	0.0516203	-0.0424594		0.0302021	-0.0207829	-0.00702909	0.00530198	0.014353	0.00227125	-0.0195049	-0.0125632	0.00374942		0.00859683	-0.0100257	0.0229413	0.0270908	0.0107344	-0.00107652	-0.0139045	0.0293242	0.0267489	-0.0123863	-0.0190324	0.00205238		-0.0145429	-0.0113522	0.0218466	-0.0271667	0.0140489	-0.025782	0.0151181	0.0193506	0.005457	0.0135114	-0.0250128
1011.26		0.084589	0.0698305	-0.148559		0.288722	0.00815138	-0.0418723	-0.112483		0.337377	-0.0145315	-0.0514497	-0.105318		0.0343764	-0.0182227	-0.0145346	0.00681154	0.0184762	0.0116656	-0.0216062	-0.0102922	1.18878e-05		0.00621049	-0.0161223	0.000369086	0.0250422	0.00759969	-0.0108051	-0.024085	0.0157648	-0.0112273	-0.0112109	-0.0247649	-0.00374595		-0.0102352	-0.00749704	0.016878	-0.0284301	0.0140915	-0.0275751	0.0185461	0.0207948	0.0130956	0.0104389	-0.0189193
1013.91		-0.0813428	-0.0761331	-0.242457		0.0851556	-0.133512	-0.173787	-0.193681		0.128551	-0.141092	-0.173018	-0.178806		0.0334032	-0.0257506	-0.017095	0.00163801	0.0163769	0.014501	-0.0197351	-0.0084525	0.000466321		0.00782615	-0.015201	0.00986037	0.0275881	0.0136289	-0.015498	-0.0144748	0.0228061	0.00930612	-0.00836805	-0.0206587	4.46084e-05		-0.0096594	-0.00963062	0.0164928	-0.030916	0.01972	-0.0249435	0.015084	0.0126569	0.0024894	0.0163946	-0.0311711
1016.56		-0.201388	-0.187132	-0.306836		-0.0477284	-0.231358	-0.263612	-0.242525		-0.0262833	-0.243346	-0.270092	-0.237959		0.0280517	-0.0318366	0.00447154	0.000143751	0.0136561	0.0209766	-0.0205006	-0.00889883	0.00192755		0.00980694	-0.0123123	0.0107711	0.0353825	0.0248053	0.00866764	-0.0187673	0.012555	-0.0107498	-0.0065402	-0.0203463	-0.0063054		-0.0151711	-0.00700877	0.0155255	-0.0208743	0.0096395	-0.0272877	0.0225331	0.0248529	0.00993342	0.0132059	-0.0218339
1019.21		-0.249017	-0.231084	-0.325236		-0.0810478	-0.274365	-0.300391	-0.256253		-0.0882709	-0.2914	-0.317449	-0.265576		0.0300135	-0.0299322	-0.00271337	0.00203095	0.0134559	0.00392385	-0.0249356	-0.0132657	0.000385743		0.00951674	-0.0105852	0.00495069	0.0308672	0.0164613	-0.0118305	-0.020601	0.0211829	-0.00930779	-0.0103202	-0.0214108	-0.00213515		-0.0163063	-0.008176	0.0212623	-0.0302392	0.0116376	-0.024272	0.0151165	0.0150919	0.00172004	0.0134637	-0.020449
1021.85		-0.254584	-0.239217	-0.319746		-0.0677177	-0.283116	-0.307871	-0.250769		-0.0772214	-0.295425	-0.327958	-0.269019		0.0380349	-0.0242521	-0.0199777	-0.00256998	0.0156165	0.0126037	-0.0207819	-0.00890614	0.00245238		0.00866053	-0.00986784	0.011014	0.03187	0.0129187	0.000421155	-0.021617	0.0221877	0.00607531	-0.0141151	-0.0229759	-0.0133666		-0.0179949	-0.00754387	0.0170692	-0.0303719	0.0114024	-0.0191108	0.0123581	0.0278704	0.00517821	0.0146959	-0.0172404
1024.5		-0.244061	-0.227776	-0.305977		-0.0380633	-0.280124	-0.305879	-0.246754		-0.0451222	-0.291113	-0.318941	-0.260042		0.0413526	-0.0185555	-0.0258131	-0.000639282	0.0162578	0.00930359	-0.0164897	-0.00724216	-0.00626576		0.00789402	-0.0112356	0.00957588	0.0319296	0.0176002	0.00150207	-0.0217428	0.0296312	0.0109625	-0.00549096	-0.0183058	0.00713165		-0.00900074	-0.0118525	0.0157372	-0.0275602	0.0093544	-0.0302564	0.0122481	0.0224521	0.00668806	0.0149794	-0.015241
1027.14		-0.216345	-0.203268	-0.286861		0.00446886	-0.2603	-0.290322	-0.235099		0.00967467	-0.273823	-0.297971	-0.243352		0.0309525	-0.0194337	-0.00859613	-0.00228132	0.0177905	0.0192713	-0.0132191	-0.0139429	-0.00558875		0.00501361	-0.016473	-0.00358629	0.036143	0.0225627	0.0144903	-0.0154448	0.0206195	0.0247691	-0.00777758	-0.0200505	0.00568963		-0.0201358	-0.00177597	0.0278738	-0.0318222	0.0122263	-0.0279891	0.00991584	0.0228984	0.0140651	0.0143155	-0.01614
1029.79		-0.18864	-0.186168	-0.274141		0.0503754	-0.235228	-0.271336	-0.223637		0.0661857	-0.249308	-0.266217	-0.225134		0.0293196	-0.0214747	-0.0113901	0.00343552	0.02333	0.0334518	-0.0118973	-0.0141521	-0.00785881		0.00475423	-0.0151147	0.00287721	0.0288499	0.0104277	-0.00799806	-0.0211426	0.0380008	0.0263752	-0.0142632	-0.0164227	-0.0114639		-0.0185951	-0.00220026	0.0342878	-0.0295307	0.0114986	-0.0310194	0.0131958	0.0262922	0.00980806	0.0169404	-0.0223957
1032.43		-0.178903	-0.178748	-0.271995		0.0797623	-0.213759	-0.253234	-0.218275		0.100147	-0.236367	-0.253129	-0.216857		0.0247717	-0.0265066	0.0108201	0.00316639	0.0158577	0.00220005	-0.0142565	-0.0150273	0.00507654		0.0111266	-0.0119275	0.014656	0.0286787	0.013253	-0.0108151	-0.0234473	0.0186202	-0.0111581	-0.00533488	-0.0135021	0.0252105		-0.0145855	-0.00770092	0.0150354	-0.0178465	0.00846096	-0.0318245	0.0153528	0.015486	0.00277336	0.0125549	-0.0218119
1035.07		-0.183501	-0.18184	-0.275593		0.0773608	-0.207451	-0.246203	-0.21976		0.106916	-0.235867	-0.255899	-0.215743		0.0261354	-0.0292774	0.00599111	0.00336828	0.0169365	0.0189554	-0.0168748	-0.0149194	-0.00490748		0.00715669	-0.00742247	0.0250436	0.0306328	0.0156157	-0.014439	-0.0216331	0.036027	0.0122623	-0.0120836	-0.015004	0.00660926		-0.00731205	-0.0158808	0.0123196	-0.0266476	0.0173045	-0.0119092	0.0170925	0.0162332	0.00629749	0.0136889	-0.0255128
1037.72		-0.203654	-0.192757	-0.280408		0.0423343	-0.216659	-0.252333	-0.222711		0.077907	-0.249403	-0.267379	-0.224102		0.0349915	-0.0292264	-0.0135381	0.000648054	0.0142428	-0.00525	-0.0132149	-0.0144755	-0.0132861		0.00839736	-0.00752376	0.0188903	0.0311103	0.0177918	-0.0159819	-0.016918	0.0358803	0.0181148	-0.00995098	-0.0165947	0.0128596		-0.00811953	-0.0129954	0.0107053	-0.0272523	0.0123976	-0.0178143	0.0188799	0.0336896	0.00574418	0.0136995	-0.0201893
1040.36		-0.229108	-0.208103	-0.287971		-0.0140329	-0.240352	-0.266062	-0.230312		0.0153051	-0.269431	-0.285864	-0.238864		0.0359204	-0.0302317	-0.0144087	-0.000318718	0.0133432	0.00323695	-0.0128412	-0.0118195	-0.00127975		0.0100903	-0.00808729	0.0195003	0.0352565	0.0226953	0.00992389	-0.0165502	0.0231917	0.0127514	-0.00660096	-0.0216454	0.00064669		-0.00778678	-0.0106814	0.0194875	-0.0256295	0.00952836	-0.0279859	0.0157744	0.0240695	-0.0008751	0.0143493	-0.0164507
1043		-0.253143	-0.227756	-0.296753		-0.0749324	-0.263663	-0.28312	-0.237617		-0.0538264	-0.284549	-0.304984	-0.252138		0.0395333	-0.0230449	-0.0186866	0.0011267	0.0131278	0.0168914	-0.0222289	-0.00437068	0.00381547		0.00938129	-0.00942785	0.0213439	0.0321777	0.0133284	-0.00580773	-0.0165435	0.0185514	0.0113907	-0.0126474	-0.0138261	0.00768638		-0.0136209	-0.0109314	0.0233424	-0.0310138	0.0120559	-0.0253655	0.0153652	0.0268781	0.00858615	0.0142049	-0.0182747
1045.64		-0.256687	-0.229723	-0.296328		-0.121619	-0.277085	-0.295068	-0.237962		-0.113212	-0.292292	-0.31462	-0.255259		0.0344269	-0.0204395	-0.00376313	0.00238395	0.0103052	0.0185023	-0.0206734	-0.0104562	0.00385916		0.00652829	-0.0122588	0.000784279	0.0336503	0.0149697	-0.00275175	-0.0184939	0.0232754	0.00615718	-0.00700487	-0.0220535	-0.0111022		-0.0121844	-0.0108786	0.0183976	-0.033707	0.0125422	-0.0335533	0.016512	0.0199562	0.00443843	0.0155663	-0.0179626
1048.27		-0.244733	-0.214905	-0.286789		-0.152193	-0.273032	-0.295537	-0.230931		-0.147937	-0.285911	-0.313467	-0.250009		0.0294322	-0.0222635	0.00681339	0.00333783	0.0213257	0.013851	-0.0159259	-0.00829855	-0.0144308		0.00690944	-0.0119485	0.0130969	0.0344017	0.0185104	0.0059761	-0.0179308	0.0275207	-0.0117345	-0.0114121	-0.0181811	0.00826688		-0.0200904	-0.0027692	0.0222856	-0.032129	0.00878763	-0.0354761	0.0121044	0.0226931	0.0114734	0.0151294	-0.0157202
1050.91		-0.234898	-0.203881	-0.271404		-0.170627	-0.267303	-0.294331	-0.218721		-0.167368	-0.269001	-0.305867	-0.236438		0.0328321	-0.0238881	-0.0265235	0.00600961	0.0178399	0.0129459	-0.0195058	-0.0106095	0.00610887		0.00612104	-0.015166	0.00345772	0.0336276	0.0176881	0.0085916	-0.012793	0.0369614	0.00188933	-0.00842119	-0.0158075	0.016506		-0.0118899	-0.00947643	0.0161101	-0.022829	0.00542487	-0.0236058	0.0168738	0.0218164	0.00962445	0.0137981	-0.0253285
1053.55		-0.224806	-0.19726	-0.25458		-0.171579	-0.256765	-0.289548	-0.200725		-0.178412	-0.255224	-0.29385	-0.214491		0.0253406	-0.0304473	0.00457708	0.00510225	0.0230972	0.0158915	-0.0158702	-0.0176481	0.00364157		0.00756591	-0.0116538	0.0112012	0.0324249	0.0139862	0.00365579	-0.0158436	0.0231142	-0.0020036	-0.0136283	-0.0237936	-0.0232392		-0.00700972	-0.010778	0.0137841	-0.0257497	0.0138439	-0.0258987	0.0213278	0.0101084	-0.00470185	0.0143367	-0.0201303
1056.18		-0.210355	-0.180111	-0.222463		-0.169414	-0.243764	-0.276593	-0.167998		-0.172783	-0.23865	-0.278187	-0.183165		0.0206516	-0.0351559	0.0203261	-0.00204582	0.0158595	0.0245446	-0.0149016	-0.0159489	-0.000447707		0.0118247	-0.0122554	0.0145126	0.0211426	0.0101222	-0.0111942	-0.014053	0.0397513	0.00958578	-0.00967442	-0.0223923	0.00424705		-0.0111678	-0.0106047	0.0120231	-0.0254324	0.0102632	-0.0265796	0.0154623	0.0160281	0.000288641	0.0112832	-0.0174452
1058.82		-0.194802	-0.151481	-0.178756		-0.162855	-0.229648	-0.262496	-0.130037		-0.157744	-0.223626	-0.256224	-0.142526		0.0361434	-0.0240983	-0.0185418	0.004401	0.0171682	0.0129637	-0.0207309	-0.0139585	0.0051971		0.010605	-0.0122019	0.00667067	0.0306343	0.0155265	0.00535466	-0.0168969	0.0132688	-0.000100527	-0.0084068	-0.0215945	0.0078896		-0.0149205	-0.0032348	0.025608	-0.0266471	0.00969751	-0.0283985	0.00994063	0.0230193	0.00670111	0.0141668	-0.0209384
1061.45		-0.177007	-0.125092	-0.138601		-0.16161	-0.217878	-0.238801	-0.0945198		-0.14605	-0.211256	-0.231209	-0.104727		0.0273669	-0.0284206	0.0196707	0.00479893	0.0153599	0.0172402	-0.0180439	-0.0151403	-0.00573398		0.00420539	-0.0118558	0.00585305	0.0293577	0.0156837	7.12717e-05	-0.0119015	0.0309931	0.0132816	-0.00888252	-0.0187413	0.0109926		-0.0115139	-0.00512532	0.0230059	-0.0277077	0.0098832	-0.0263307	0.0150484	0.0121786	-0.0005384	0.0151636	-0.0200087
1064.09		-0.163851	-0.10281	-0.112339		-0.153767	-0.206215	-0.213403	-0.0648899		-0.14182	-0.204202	-0.209886	-0.079719		0.0267675	-0.0255708	0.0150696	0.00232123	0.0183739	0.0345436	-0.0230912	-0.0153839	0.0154106		0.00762961	-0.0117135	0.0193858	0.0283513	0.0105362	-0.00404307	-0.0135368	0.0246135	0.00129636	-0.00549331	-0.0184489	0.0117541		-0.0115788	-0.00609814	0.0153355	-0.0293138	0.00990267	-0.0271726	0.0176094	0.0331826	0.00780611	0.0156108	-0.0185699
1066.72		-0.158158	-0.0836224	-0.101497		-0.153374	-0.198731	-0.196642	-0.0545033		-0.151333	-0.207066	-0.19935	-0.0718089		0.028631	-0.0222003	0.00078336	0.00882573	0.0174223	0.036809	-0.0165832	-0.0099274	0.00982468		0.010364	-0.0139246	0.00693847	0.0279867	0.0126307	0.000557718	-0.0181395	0.0174495	-0.00191348	-0.00700733	-0.0194733	-0.00016739		-0.0104936	-0.00853578	0.0095801	-0.0321581	0.0116283	-0.0241907	0.0132653	0.0263748	0.00841648	0.0155354	-0.0180169
1069.35		-0.152809	-0.061133	-0.104044		-0.162884	-0.196858	-0.184235	-0.0655493		-0.166632	-0.213641	-0.196879	-0.081077		0.029821	-0.0228739	-0.0115403	0.00866417	0.0185743	0.0296786	-0.0146205	-0.00938813	-0.00430347		0.00976194	-0.0107306	0.016834	0.0307381	0.0133089	0.00718175	-0.0172363	0.0203118	0.0135839	-0.00623739	-0.019154	5.17962e-05		-0.0200882	-0.00504792	0.0227034	-0.0316666	0.00682069	-0.0299958	0.0122894	0.0207023	-0.000316832	0.0142851	-0.0193279
1071.98		-0.150637	-0.0466769	-0.116218		-0.178118	-0.199185	-0.171291	-0.0796361		-0.181774	-0.214351	-0.18853	-0.097238		0.0250453	-0.0282247	0.00694008	0.0109246	0.0218269	0.0407733	-0.0164199	-0.0148044	0.00796617		0.0063201	-0.0183835	-0.00356024	0.0325251	0.0188941	0.0198938	-0.0207098	0.0223388	0.00923042	-0.00942095	-0.0187892	0.00630751		-0.00622043	-0.0167762	0.013112	-0.0309694	0.00582319	-0.0310389	0.015746	0.0223719	0.00969992	0.0147889	-0.0183725
1074.61		-0.144682	-0.0325519	-0.12784		-0.185269	-0.192683	-0.151101	-0.0923817		-0.198947	-0.208587	-0.171163	-0.110689		0.0236532	-0.0274904	0.00769601	-0.00335247	0.00710424	0.0261497	-0.0189154	-0.0135278	0.0107924		0.00712668	-0.0107447	0.000139125	0.0350824	0.0193604	0.0216127	-0.0154587	0.0252013	0.0317215	-0.0104241	-0.017407	0.00445125		-0.00832442	-0.0142706	0.0175014	-0.0205033	0.00584471	-0.0142613	0.0163981	0.0206681	0.00621274	0.0135283	-0.0209201
1077.24		-0.127574	-0.013104	-0.122322		-0.182021	-0.175998	-0.120516	-0.0914333		-0.197592	-0.191988	-0.146459	-0.10942		0.0223441	-0.0289127	0.00833879	-0.0142372	0.0111158	0.0407639	-0.0218569	-0.0127865	0.00809334		0.00690678	-0.0122495	-0.00196866	0.0339581	0.0188512	0.0129325	-0.0246117	0.0440055	0.0215666	-0.00734393	-0.0173931	0.0143933		-0.0124781	-0.0100994	0.0182251	-0.020693	0.00409172	-0.0266228	0.0119673	0.0206087	0.00778852	0.0141256	-0.0210451
1079.87		-0.0984068	0.0257951	-0.0998448		-0.170221	-0.155935	-0.0898267	-0.0791663		-0.1782	-0.163068	-0.116454	-0.0914402		0.0377426	-0.0211957	-0.00875734	0.00747278	0.0180967	0.0295852	-0.0212694	-0.00681558	0.00319209		0.00914862	-0.0106324	0.0134122	0.0206662	0.0164576	0.0134777	-0.0203333	0.0365193	0.0258548	-0.00755381	-0.019341	0.00813898		-0.0140733	-0.00932105	0.018415	-0.022385	0.00253824	-0.0260352	0.0108856	0.0185573	0.00546597	0.0145499	-0.0192991
1082.5		-0.0617857	0.0649928	-0.0685417		-0.156841	-0.131552	-0.058993	-0.0640764		-0.160794	-0.129527	-0.0873623	-0.0677039		0.0376486	-0.0182225	-0.0150202	0.00328199	0.0107564	0.00610745	-0.0201964	-0.0110085	0.0100747		0.00715413	-0.0108529	0.00866654	0.0313336	0.0215849	-0.00232726	-0.0237594	0.0344056	0.011565	-0.00716627	-0.0177566	0.0109903		-0.0124509	-0.0124204	0.00900935	-0.0238574	0.003287	-0.0241183	0.0109907	0.0243827	0.0177497	0.0192289	-0.0170589
1085.12		-0.0342195	0.0837024	-0.0495306		-0.139795	-0.0986489	-0.035883	-0.0414547		-0.147029	-0.094116	-0.0644419	-0.048666		0.0366436	-0.0227085	-0.00930562	-0.00402818	0.013849	0.0360488	-0.0145054	-0.0138207	-0.00641029		0.007089	-0.00638243	0.0182744	0.0321436	0.0238421	0.0119567	-0.0162355	0.0206792	0.0205208	-0.00800648	-0.0190779	0.00848234		-0.0110842	-0.0111508	0.0109835	-0.0243675	0.00441218	-0.0294158	0.0116193	0.0276743	0.0124262	0.0198978	-0.0176457
1087.75		-0.0142994	0.0811586	-0.044278		-0.132642	-0.0636418	-0.0334508	-0.030795		-0.135522	-0.0641252	-0.0561547	-0.0366142		0.0265102	-0.0326397	0.00865751	-0.00277081	0.0133916	0.0163572	-0.0161595	-0.013026	-0.00147118		0.00993066	-0.0100873	0.00318984	0.0231185	0.004211	-0.0275853	-0.0139242	0.0310699	0.0156089	-0.00687891	-0.0191963	0.0118788		-0.0121717	-0.00627845	0.0222217	-0.0309965	0.00874176	-0.0358448	0.00656215	0.023531	0.00342551	0.0196758	-0.0252055
1090.38		0.0116735	0.0752392	-0.0478888		-0.136485	-0.0322601	-0.0449668	-0.0336672		-0.128501	-0.0409576	-0.0631644	-0.0359859		0.0276601	-0.0183025	-0.00892415	-0.00162021	0.0163439	0.014821	-0.0203526	-0.0111079	0.0101067		0.00962349	-0.0103405	0.0114601	0.0224871	0.00337246	-0.0278168	-0.0231109	0.0248801	0.0128053	-0.0106122	-0.0198487	0.00685224		-0.00959604	-0.00958036	0.0144142	-0.0249212	0.0107357	-0.0357744	0.0093128	0.0278904	0.00154713	0.016484	-0.0231039
1093		0.0337347	0.0693619	-0.0537841		-0.149858	-0.000110067	-0.0550306	-0.0352797		-0.135993	-0.0168719	-0.0720455	-0.0445329		0.0260255	-0.0222216	-0.0107822	-0.00292418	0.00870643	0.0301859	-0.0174554	-0.016342	-0.00782861		0.0097175	-0.0101269	0.0149018	0.0253412	0.00709361	-0.0303174	-0.0315863	0.0498407	0.026395	-0.00809535	-0.0211456	0.00256817		-0.0108493	-0.0115877	0.0121907	-0.0180005	0.00559755	-0.0221437	0.00850819	0.0223764	0.00495837	0.0169853	-0.0195858
1095.62		0.0509785	0.0704535	-0.0631192		-0.168675	0.0238843	-0.0598474	-0.0446123		-0.156881	0.000320844	-0.0838804	-0.0563895		0.0253392	-0.0215712	-0.00605858	0.00337082	0.0131301	0.0178338	-0.0221968	-0.0169804	0.00527744		0.00820595	-0.0149096	0.0182705	0.0258558	0.00957871	-0.0236958	-0.0285434	0.0446805	0.0260413	-0.00903376	-0.0144233	0.0119617		-0.0126281	-0.0117234	0.00832624	-0.024585	0.013375	-0.0242889	0.0137821	0.0303251	0.00846473	0.0177566	-0.0245419
1098.25		0.0573163	0.0631704	-0.074398		-0.179515	0.040137	-0.0605495	-0.0544223		-0.174941	0.0139701	-0.0860016	-0.0664799		0.0243649	-0.0252708	0.0205131	0.00174001	0.0125607	0.0317594	-0.020841	-0.0129266	0.0122042		0.00676669	-0.0115936	0.012425	0.0245744	0.00913904	-0.0353365	-0.0206984	0.0315675	0.0359937	-0.00621321	-0.020901	0.0111886		-0.0132622	-0.00478346	0.0116343	-0.0209903	0.0103637	-0.0112323	0.0181198	0.0482766	0.0176629	0.0173758	-0.0221792
1100.87		0.0506685	0.0681659	-0.0864333		-0.187186	0.0312568	-0.0582363	-0.0651588		-0.196787	0.0155645	-0.0852205	-0.0783368		0.0312723	-0.0246405	-0.00555582	-0.00174064	0.0095964	0.0275514	-0.023453	-0.012803	0.00442043		0.00581016	-0.00939444	0.0071421	0.0253997	0.00910116	-0.0325734	-0.0281381	0.0475578	0.0298627	-0.00529985	-0.0163661	0.019131		-0.00981483	-0.00867221	0.0216533	-0.0164751	0.00395652	-0.0240635	0.0137743	0.0441552	0.0125538	0.0167607	-0.0197133
1103.49		0.0286518	0.077389	-0.0998483		-0.202695	0.00259649	-0.0534726	-0.0825766		-0.217158	0.0037396	-0.0796398	-0.089028		0.0314661	-0.0205501	-0.00427895	-0.00262212	0.00993678	0.0182039	-0.0137713	-0.00412607	-0.00887282		0.00433047	-0.0126828	-0.000137765	0.0299318	0.0141551	-0.0210679	-0.030695	0.047004	0.0280791	-0.00679374	-0.0178858	0.00580075		-0.0126932	-0.0107221	0.0136763	-0.0170409	0.00454463	-0.00949357	0.0185798	0.0437526	0.0176289	0.0170514	-0.0155109
1106.11		-0.00224504	0.0848088	-0.11883		-0.221088	-0.0363371	-0.0445413	-0.0943362		-0.232235	-0.019353	-0.0658494	-0.102394		0.0287188	-0.0202744	0.00768075	0.00700955	0.0203958	0.0113384	-0.0180281	-0.00993159	0.00680186		0.00600662	-0.0118185	0.0112219	0.030765	0.0134182	-0.0164147	-0.0181944	0.0256877	0.0216193	-0.0103225	-0.0202678	0.00302321		-0.0147925	-0.00881297	0.0180935	-0.0244605	0.00869636	-0.0226202	0.0207813	0.0548929	0.0189016	0.0173337	-0.0207149
1108.73		-0.0390019	0.0929698	-0.137877		-0.227167	-0.0745	-0.0200439	-0.0990495		-0.238817	-0.0587732	-0.0482169	-0.115939		0.0312718	-0.020842	-0.0201087	0.00219291	0.0195726	0.0428452	-0.0214183	-0.0161502	0.00587056		0.00328641	-0.00785053	0.00435281	0.0334494	0.0153987	-0.00390381	-0.0224044	0.0201483	0.0108665	-0.0115083	-0.0212363	0.0031687		-0.0153408	-0.00620246	0.0163875	-0.0196592	0.00364743	-0.0244975	0.0124832	0.0268093	0.00694311	0.0162902	-0.0205744
1111.35		-0.0793287	0.098696	-0.152663		-0.233309	-0.114796	0.00755773	-0.106536		-0.242566	-0.105248	-0.0377381	-0.129687		0.0256112	-0.0245063	0.0104666	0.00476758	0.0186136	0.00861457	-0.021882	-0.0151495	-0.000915658		0.00607468	-0.0100791	0.0093855	0.0242375	0.00612639	-0.0344173	-0.0220895	0.0350978	0.0275056	-0.0095197	-0.020161	0.00237648		-0.0147234	-0.00637729	0.0236674	-0.0222515	0.00717115	-0.0261833	0.0162157	0.0347019	0.0121661	0.0180407	-0.0210466
1113.96		-0.117264	0.114601	-0.155888		-0.233274	-0.147258	0.0424476	-0.111013		-0.238879	-0.140452	-0.00952842	-0.136321		0.0233129	-0.0285864	0.0142949	-0.00100926	0.0131701	0.0211404	-0.0260587	-0.0153451	0.00324013		0.0120579	-0.0115088	0.0180803	0.0316191	0.0156146	-0.0143709	-0.0196449	0.0315542	0.0256868	-0.0119236	-0.0196579	0.0105092		-0.00574696	-0.011205	0.0179481	-0.0234885	0.00834607	-0.0201442	0.0155838	0.0432581	0.0146796	0.0218336	-0.0274198
1116.58		-0.129982	0.168341	-0.142995		-0.219527	-0.16456	0.112211	-0.10122		-0.222848	-0.161907	0.0479649	-0.124838		0.0285611	-0.0237648	0.00449471	-0.000585727	0.0133518	0.0247941	-0.0168487	-0.0150609	0.00696279		0.00663718	-0.0159727	0.00887631	0.0310915	0.0129897	-0.0174299	-0.0247684	0.0258022	0.0146017	-0.00849385	-0.0179036	0.0152341		-0.00711349	-0.0112723	0.0132313	-0.0197083	0.000664148	-0.0206215	0.0117083	0.0236282	0.00687287	0.0203296	-0.0250682
1119.2		-0.106062	0.280386	-0.0922868		-0.175315	-0.143542	0.260347	-0.0430393		-0.186265	-0.157388	0.157768	-0.0874967		0.0260269	-0.0225468	-0.0119625	0.00392847	0.020332	0.0193991	-0.0179108	-0.0126168	-0.00767463		0.00770894	-0.00983181	0.014395	0.0334981	0.0131191	-0.0173977	-0.0174239	0.0247789	0.0112726	-0.0116557	-0.0262142	0.00347548		-0.0130481	-0.00674116	0.0198562	-0.0237487	0.00392894	-0.0232741	0.0100056	0.0191934	0.0137054	0.0159829	-0.0212783
1121.81		-0.0402369	0.470239	-0.00287909		-0.116175	-0.0935519	0.498201	0.0554675		-0.14056	-0.118339	0.335179	-0.0134005		0.0334783	-0.0205022	-0.0173212	0.00390898	0.0144696	0.0309342	-0.0175767	-0.00956537	0.00539149		0.00509153	-0.00937741	0.022485	0.0255504	0.00898998	-0.0296727	-0.0168613	0.0209468	0.00923535	-0.00744721	-0.02047	0.00817755		-0.01296	-0.00772857	0.0188953	-0.0225537	0.00707446	-0.0217477	0.0146794	0.0295492	0.0118847	0.0162261	-0.0250433
1124.42		0.0513077	0.704074	0.108334		-0.0688924	-0.032903	0.773584	0.164422		-0.0881453	-0.0526028	0.552244	0.0838422		0.025842	-0.0263669	-0.0010269	0.000669845	0.0128452	0.0268046	-0.0184189	-0.0069861	0.0124219		0.0077128	-0.00793278	0.0171614	0.0249967	0.00795122	-0.0299225	-0.0197725	0.0307893	0.0017849	-0.0101399	-0.0203183	0.00662703		-0.0121955	-0.0096548	0.0175049	-0.0193042	0.00147462	-0.0218119	0.0144665	0.0278768	0.00630035	0.0145781	-0.0222202
1127.04		0.130787	0.896672	0.19845		-0.0497528	0.0106302	0.991524	0.24688		-0.0561841	0.00424606	0.747708	0.158328		0.0242151	-0.0284697	0.0183324	-0.000167998	0.0156857	0.0336101	-0.0188733	-0.00850455	-0.00122868		0.00790158	-0.012454	0.0107612	0.024625	0.0103105	-0.0289546	-0.0186319	0.0177362	-0.00454683	-0.00792582	-0.0213494	0.0118663		-0.0125669	-0.0113141	0.0126085	-0.0219209	0.00497166	-0.0214551	0.0101717	0.0179755	0.00181707	0.0178255	-0.0173613
1129.65		0.153538	0.968661	0.225672		-0.0599477	0.0146173	1.07963	0.270666		-0.0625718	0.0168625	0.836456	0.185206		0.0341579	-0.0224129	-0.00517236	0.00194425	0.0171062	0.004968	-0.0209265	-0.0116918	0.000663862		0.00872138	-0.00947524	0.00893541	0.0279597	0.0138998	-0.0292697	-0.0187697	0.00991209	-0.00489699	-0.00435663	-0.0172257	0.0152643		-0.0102418	-0.0110191	0.0151869	-0.0237157	0.00748154	-0.0211187	0.00797579	0.0197904	0.0181671	0.0156043	-0.0175136
1132.26		0.0979176	0.878723	0.174442		-0.116202	-0.0384888	0.982628	0.214017		-0.11199	-0.0252855	0.778141	0.144258		0.0209482	-0.0288448	0.0305812	2.52167e-05	0.0223729	0.0323476	-0.022578	-0.011045	-0.00181673		0.0117158	-0.0080689	0.0201907	0.028194	0.0113806	0.0067537	-0.0169051	0.0335217	0.0110858	-0.0100614	-0.0165131	-0.00272466		-0.0143904	-0.00259272	0.0257009	-0.0229177	0.00324575	-0.0226383	0.0015904	0.0252883	0.0189475	0.0159888	-0.019756
1134.87		-0.0269641	0.659701	0.0581219		-0.208412	-0.142875	0.731872	0.0840426		-0.193375	-0.110124	0.598362	0.0481151		0.0216907	-0.0272047	0.0254783	0.00676467	0.00758942	0.0239829	-0.01953	-0.0101306	-0.00358451		0.0100535	-0.0115032	0.0112022	0.0179904	0.00144673	-0.0354886	-0.0191833	0.0246585	-0.0155501	-0.0118028	-0.0133496	0.0160477		-0.0121682	-0.00694072	0.0157907	-0.0234207	0.0028558	-0.0226746	0.0135064	0.0179971	0.00511399	0.0155782	-0.0179806
1137.48		-0.177468	0.386807	-0.0825492		-0.306161	-0.267286	0.407485	-0.072213		-0.280811	-0.222771	0.343774	-0.0758745		0.0265236	-0.0167598	-0.022065	0.000112706	0.0121393	0.0207671	-0.0189549	-0.0106728	-0.00756201		0.0110606	-0.00867804	0.0121214	0.0190727	0.00751376	-0.0327285	-0.0191551	0.0140459	0.00392484	-0.0108589	-0.0166773	0.0117951		-0.00932337	-0.00795319	0.0112053	-0.0177753	0.00235362	-0.0279381	0.0155959	0.0200537	0.00541686	0.016701	-0.0216127
1140.09		-0.312739	0.137224	-0.207494		-0.372658	-0.369917	0.123073	-0.192919		-0.351308	-0.333347	0.0972443	-0.192307		0.0349247	-0.0190677	-0.00647128	-7.96392e-05	0.0103442	0.0383356	-0.0173299	-0.0123852	-0.00759934		0.0085273	-0.0104379	0.0103986	0.0193852	0.00434187	-0.0353485	-0.0137756	0.0130598	0.00888126	-0.012932	-0.0185066	0.0035415		-0.00739203	-0.0117027	0.0104224	-0.0230275	0.00538637	-0.0202187	0.0168801	0.0188001	0.00139455	0.0133351	-0.0209918
1142.7		-0.402468	-0.0276878	-0.290182		-0.410989	-0.436215	-0.0602395	-0.269312		-0.391471	-0.409485	-0.0770764	-0.269047		0.0278368	-0.0236099	0.0199886	-0.00692139	0.00845965	0.0515406	-0.0201628	-0.00798337	0.00521368		0.00723744	-0.0139921	0.0081369	0.0225342	0.00668671	-0.0347234	-0.0220332	0.0235104	0.0282595	-0.0130846	-0.0208788	0.00253798		-0.0080995	-0.0112343	0.0131704	-0.0249514	0.00569897	-0.0195276	0.0118851	0.0192497	0.00978652	0.0168014	-0.0185146
1145.31		-0.443158	-0.104026	-0.324991		-0.41959	-0.467047	-0.139078	-0.299723		-0.401076	-0.442796	-0.162003	-0.305272		0.0289393	-0.0172283	-0.0057281	0.00241377	0.0157916	0.0283732	-0.0165479	-0.00514485	-0.00608644		0.00944908	-0.00957979	0.014064	0.014334	-0.00129311	-0.0376605	-0.0194077	0.0209344	0.0245514	-0.0073389	-0.0133785	0.0151059		-0.00669993	-0.0126624	0.0150605	-0.0250996	0.00453688	-0.0209243	0.0129318	0.02306	0.00637502	0.0161627	-0.0201994
1147.92		-0.445641	-0.113559	-0.329678		-0.405944	-0.466129	-0.1516	-0.302411		-0.383992	-0.447529	-0.178003	-0.316409		0.0266141	-0.0211749	0.0143101	-0.00349045	0.0131405	0.0262077	-0.0282743	-0.0115897	0.0102485		0.00812751	-0.00907344	0.0129487	0.0291877	0.0138057	0.00400759	-0.0216099	0.022226	0.0115089	-0.00653918	-0.0257874	-0.000258479		-0.0119924	-0.00544705	0.0125788	-0.019804	0.00272055	-0.0242054	0.0152326	0.026088	0.00455863	0.0158333	-0.0217063
1150.52		-0.429139	-0.0984896	-0.325205		-0.379005	-0.453225	-0.144671	-0.294073		-0.355915	-0.441448	-0.170516	-0.311307		0.0278509	-0.0169737	-0.0162042	-0.00177353	0.0339178	0.0537945	-0.0188362	-0.0113677	0.00736581		0.00749907	-0.0123039	0.0091297	0.0258291	0.0140189	0.00461719	-0.0216096	0.0244443	0.00912738	-0.00663014	-0.0213849	-0.00169105		-0.0121567	-0.00824423	0.0178758	-0.0237385	0.00344672	-0.0174529	0.0111549	0.0228133	0.00389762	0.0144694	-0.0219101
1153.13		-0.405528	-0.0810694	-0.320213		-0.352892	-0.433903	-0.137947	-0.287144		-0.330258	-0.433468	-0.162792	-0.30851		0.0277477	-0.0180788	-0.0159672	-0.00474118	0.0261644	0.061517	-0.0182724	-0.0104398	0.00498965		0.009391	-0.0117072	0.00640104	0.0272355	0.0213952	0.00905255	-0.0191154	0.0213435	0.0107799	-0.0107672	-0.0219672	-0.0140726		-0.00818404	-0.0054786	0.0103837	-0.0226748	0.00479791	-0.0157262	0.0168186	0.0189359	0.0055015	0.016731	-0.018859
1155.73		-0.393974	-0.0788764	-0.321176		-0.345821	-0.423411	-0.132949	-0.287835		-0.320877	-0.422226	-0.164667	-0.307141		0.0181181	-0.0234696	0.00762779	-0.00834748	0.0158987	0.0322435	-0.0149664	-0.0102336	-0.00530115		0.0108324	-0.0106976	0.0100584	0.024988	0.00641546	-0.0212465	-0.0177149	0.0217361	0.011974	-0.00768051	-0.019701	0.00725419		-0.0100048	-0.00941592	0.0100265	-0.0257656	0.00313937	-0.014492	0.00987971	0.030292	0.00892684	0.0186104	-0.0197807
1158.34		-0.387203	-0.0824315	-0.321434		-0.346077	-0.414602	-0.135104	-0.295792		-0.319762	-0.41493	-0.16871	-0.307347		0.025031	-0.0197467	-0.000614101	-0.0046323	0.0136767	0.0312561	-0.0164803	-0.0102746	0.00489612		0.00973179	-0.0134554	0.00857098	0.0297255	0.0172755	-0.000506996	-0.0230827	0.0366156	0.0141668	-0.00911788	-0.0201604	0.00862856		-0.0139671	-0.00546059	0.0158223	-0.0223931	0.00667409	-0.0196529	0.0117237	0.0274579	0.00303711	0.0160184	-0.0211814
1160.94		-0.382763	-0.0883691	-0.325147		-0.353261	-0.406053	-0.133896	-0.298357		-0.333967	-0.409627	-0.168481	-0.307931		0.0218716	-0.0238337	0.00330316	0.00134322	0.00846149	0.00959608	-0.01855	-0.0133021	0.011502		0.00824457	-0.0132856	0.00516244	0.0253728	0.0128554	-0.0153215	-0.0233805	0.0391677	0.0148634	-0.0100998	-0.0199693	0.00553214		-0.0111571	-0.00983159	0.0123191	-0.0222582	0.00665317	-0.0172706	0.0120246	0.0224576	0.00754813	0.0143695	-0.0182873
1163.54		-0.372492	-0.0801309	-0.323334		-0.364976	-0.398334	-0.122502	-0.303367		-0.352946	-0.399946	-0.154235	-0.30724		0.0277315	-0.0208709	0.00715537	-1.65783e-05	0.0169559	0.0156069	-0.0216086	-0.0099251	0.010271		0.00612999	-0.0150696	9.90348e-05	0.0253385	0.0157817	0.00908368	-0.0197255	0.024036	0.0127772	-0.00792841	-0.0210936	-0.00397732		-0.0104877	-0.0110521	0.0114772	-0.022081	0.00361916	-0.0221365	0.0161894	0.0304225	0.00595056	0.015891	-0.0191985
1166.14		-0.348072	-0.048332	-0.31194		-0.367242	-0.378972	-0.084237	-0.294706		-0.361045	-0.379717	-0.116725	-0.299381		0.0291187	-0.0199724	-0.00531163	0.00112797	0.0193588	0.000471497	-0.0130552	-0.0174512	-0.00811305		0.00633155	-0.0122772	0.00426477	0.0261952	0.00965298	-0.00729714	-0.0207207	0.0249243	0.00756239	-0.00960932	-0.0196624	0.00119316		-0.00650011	-0.0115341	0.0106986	-0.0220978	0.00986737	-0.0167022	0.0135907	0.02541	0.00970503	0.0148175	-0.0159424
1168.74		-0.316252	0.00975563	-0.288467		-0.350437	-0.343567	-0.021109	-0.270083		-0.352093	-0.343279	-0.0649237	-0.280212		0.0271571	-0.0202668	-0.00611812	0.00104528	0.0194389	0.0103115	-0.01834	-0.0135701	0.013068		0.00380601	-0.0118347	-0.00467103	0.029076	0.016806	-0.00103379	-0.0249994	0.0301484	0.00492035	-0.0144963	-0.0226619	-0.0167944		-0.0074282	-0.0096325	0.011394	-0.0229018	0.00615444	-0.0182635	0.0131005	0.0214788	0.011367	0.0148704	-0.0173965
1171.34		-0.279216	0.0629353	-0.263917		-0.330691	-0.309518	0.033434	-0.245405		-0.333539	-0.308961	-0.0158614	-0.25958		0.0241081	-0.0203969	-0.00165919	0.00264983	0.00988471	0.0363709	-0.0207263	-0.0117772	0.0129697		0.0104627	-0.0124357	0.0061555	0.0272995	0.0137279	0.0143365	-0.017118	0.0189148	0.0107557	-0.0133519	-0.0207468	-0.00861681		-0.0112245	-0.00839768	0.0193822	-0.018769	0.00561363	-0.0191341	0.0131868	0.0214236	0.00148475	0.0175184	-0.0206561
1173.94		-0.25239	0.0826541	-0.254011		-0.320545	-0.28339	0.0495725	-0.237383		-0.32364	-0.287486	-0.0029638	-0.24965		0.0197391	-0.0259082	0.00209898	0.00384698	0.017755	0.0289688	-0.0225695	-0.0134509	0.00830786		0.00559017	-0.0132945	0.0134385	0.0292733	0.0167859	0.000709747	-0.0218735	0.0314978	0.0329545	-0.0122371	-0.0216119	-0.00986017		-0.0119276	-0.00746693	0.00793614	-0.0205809	0.0033257	-0.0167705	0.0155681	0.0260812	0.0152902	0.0175469	-0.0205813
1176.54		-0.251368	0.0488963	-0.266169		-0.32958	-0.276267	0.0123005	-0.248147		-0.337909	-0.286175	-0.0391425	-0.260479		0.0242891	-0.0233352	-0.00600505	0.0015284	0.0124433	0.0302337	-0.0198523	-0.00919646	-0.00337773		0.0100602	-0.0097917	0.0147005	0.0324032	0.0179216	0.00231477	-0.0226749	0.0321895	0.0360341	-0.0103812	-0.0198511	-0.00722353		-0.00854838	-0.0115002	0.00825463	-0.0213843	0.0073141	-0.0168842	0.0117216	0.0195832	0.00723643	0.0188327	-0.0209163
1179.13		-0.274105	-0.029139	-0.296625		-0.354568	-0.288515	-0.0741964	-0.2818		-0.36598	-0.304705	-0.11505	-0.288444		0.0215983	-0.0271939	0.00243204	-0.00696903	0.0102682	0.0408138	-0.0174429	-0.0143973	0.0101231		0.00764399	-0.00922675	0.00604348	0.0295427	0.0118782	-0.00846332	-0.0200484	0.0179493	0.0199532	-0.0106846	-0.0186638	0.000148309		-0.00839978	-0.00825804	0.00730996	-0.0195959	0.00448661	-0.0186897	0.00881651	0.0179827	0.00934231	0.0181474	-0.016628
1181.73		-0.313232	-0.130602	-0.337861		-0.398787	-0.322008	-0.188014	-0.326045		-0.411034	-0.33549	-0.214721	-0.328289		0.0214002	-0.0265521	0.00684675	-0.00307747	0.00773395	0.0243834	-0.0188373	-0.010557	0.000588305		0.00764497	-0.0073377	0.0048943	0.0303764	0.0165653	0.0141443	-0.0193087	0.0251839	0.0203154	-0.018827	-0.0268259	-0.00410402		-0.00839348	-0.0116713	0.0132704	-0.0174289	0.00720864	-0.0171254	0.0120619	0.0207861	0.00805483	0.0170387	-0.016066
1184.33		-0.35561	-0.231234	-0.378648		-0.439383	-0.355311	-0.298132	-0.371502		-0.462414	-0.368839	-0.306945	-0.369876		0.0183742	-0.0267277	0.0119767	-0.0056898	0.00728425	0.0223392	-0.0210176	-0.0156204	0.00779022		0.0045053	-0.0159432	-0.0025935	0.0314148	0.0153197	0.00856874	-0.0204807	0.0281257	0.0303098	-0.0166751	-0.0325672	-0.0202737		-0.00653069	-0.00725973	0.00896818	-0.0212349	0.00883075	-0.0168914	0.0133506	0.0159845	0.00742242	0.012864	-0.0212815
1186.92		-0.387714	-0.304337	-0.406979		-0.470022	-0.376115	-0.378128	-0.397594		-0.48781	-0.38965	-0.368714	-0.39683		0.0156169	-0.0270708	0.0162789	0.00448137	0.0167568	0.0278822	-0.0227991	-0.0144748	0.0050094		0.00387728	-0.0123118	0.0114673	0.0225907	0.022606	0.0119216	-0.0156239	0.0179115	0.0058843	-0.0146037	-0.015549	-0.00853318		-0.00806833	-0.00700384	0.01261	-0.0218214	0.00652773	-0.0246476	0.00639319	0.0297719	0.00157447	0.0130501	-0.0191987
1189.51		-0.406684	-0.344738	-0.418625		-0.480449	-0.386079	-0.417853	-0.410825		-0.500433	-0.390316	-0.39621	-0.408228		0.0178436	-0.0246678	0.00173539	0.00742091	0.0177463	0.0338587	-0.0117692	-0.0116892	-0.00214364		0.00689783	-0.012988	0.012774	0.0195144	0.00882585	-0.0466289	-0.0237196	0.0307339	0.0119912	-0.0174196	-0.0268833	-0.00206971		-0.0111025	-0.00960066	0.00949074	-0.017434	0.0084095	-0.0174125	0.0132425	0.0263064	0.0086531	0.0151806	-0.0222688
1192.11		-0.402732	-0.355908	-0.415992		-0.480821	-0.381937	-0.429772	-0.412971		-0.500509	-0.389198	-0.403256	-0.408662		0.0213548	-0.0283056	0.0127247	0.00468884	0.0100002	0.0290266	-0.0243108	-0.0129093	-0.00261222		0.006159	-0.0135256	0.0103926	0.0234682	0.00625998	-0.0433739	-0.0227153	0.0193588	-6.28197e-05	-0.018334	-0.0298324	-0.00983412		-0.00989599	-0.00834496	0.0111948	-0.020887	0.00460859	-0.0239596	0.0126135	0.0256288	0.00136155	0.0164553	-0.0190482
1194.7		-0.387474	-0.354603	-0.407754		-0.469623	-0.365008	-0.427307	-0.406717		-0.487326	-0.375761	-0.396754	-0.404565		0.0191228	-0.024723	0.030393	0.00165225	0.0242569	0.0281254	-0.0162035	-0.0183276	0.0116678		0.0101696	-0.00808472	0.0185524	0.0190276	0.00817557	-0.0305163	-0.0157213	0.0153681	0.0124419	-0.0186872	-0.0240412	-0.0201853		-0.00809003	-0.00996358	0.0135491	-0.0172279	0.00425967	-0.02507	0.0114811	0.0177951	0.00172076	0.0162018	-0.0220151
1197.29		-0.35087	-0.336639	-0.394286		-0.431902	-0.325779	-0.406063	-0.392484		-0.455458	-0.347723	-0.386817	-0.39408		0.0160827	-0.0250481	0.0233366	0.00322742	0.00542979	0.0276855	-0.0209639	-0.0148913	0.0120848		0.00898326	-0.00930048	0.00728841	0.0195677	0.0128505	-0.0176496	-0.0163959	0.0189091	0.0113906	-0.0185756	-0.0231758	-0.00159853		-0.00942432	-0.00863364	0.0132607	-0.0214111	0.00526432	-0.0203461	0.015742	0.0275892	0.0101515	0.0160455	-0.021813
1199.88		-0.296734	-0.304518	-0.376135		-0.368129	-0.266064	-0.372342	-0.373443		-0.38459	-0.3011	-0.363685	-0.378639		0.0236337	-0.02124	-0.00965318	-0.00335939	0.00808413	0.0240045	-0.0222397	-0.00962234	0.00805755		0.00615645	-0.0124575	0.00259754	0.0241461	0.00835109	-0.0341606	-0.0218035	0.0192845	-0.00105203	-0.0183222	-0.0305027	-0.00835471		-0.00963389	-0.00774801	0.00901744	-0.0170685	0.00420114	-0.0176281	0.0106978	0.0284754	0.00547211	0.0169271	-0.024076
1202.47		-0.23345	-0.266343	-0.358614		-0.284301	-0.204524	-0.329374	-0.346706		-0.294264	-0.245009	-0.332013	-0.35951		0.0264039	-0.0209869	0.00528219	0.00394572	0.0167297	0.035034	-0.0272359	-0.0147148	0.0273617		0.00955349	-0.00666044	0.0193861	0.0256788	0.013972	-0.0344974	-0.018306	0.0268327	0.0135492	-0.0136148	-0.0170973	-0.00257761		-0.00824202	-0.00867182	0.00476383	-0.020491	0.0104791	-0.0174632	0.00702122	0.023838	0.00690712	0.0188132	-0.0203614
1205.06		-0.172128	-0.226096	-0.337515		-0.19303	-0.134688	-0.286958	-0.323742		-0.201899	-0.18661	-0.298567	-0.337696		0.0261044	-0.0202798	0.00565481	-0.00547784	0.0169184	0.0402757	-0.0192185	-0.0163195	0.0102467		0.00608749	-0.0121912	0.00470466	0.0246915	0.0117845	-0.0439114	-0.0169984	0.0199402	0.00658773	-0.014656	-0.0230513	-0.000925468		-0.0101736	-0.00854132	0.0205407	-0.0227416	0.004346	-0.0205757	0.0158176	0.0191207	-0.0005274	0.0187208	-0.0209731
1207.65		-0.129452	-0.189122	-0.321748		-0.123123	-0.0827122	-0.248613	-0.301518		-0.110651	-0.131484	-0.258831	-0.314326		0.0240897	-0.0177122	0.00376851	0.00509372	0.0178	0.0158814	-0.0190052	-0.013593	-0.00308778		0.00715427	-0.0117226	0.00327072	0.0209345	0.00977248	-0.0331634	-0.0161135	0.0363886	0.0145596	-0.0173438	-0.0243072	-0.00364606		-0.0106706	-0.00969046	0.0136674	-0.0234726	0.00883378	-0.0224539	0.0172279	0.0117152	-0.00586796	0.0165851	-0.0198015
1210.23		-0.104176	-0.164196	-0.313303		-0.0767597	-0.0584401	-0.221661	-0.296151		-0.0623811	-0.100615	-0.230441	-0.302717		0.0262017	-0.0195408	0.00287155	0.00363282	0.016479	0.0355757	-0.0252469	-0.0125301	0.00240499		0.00835489	-0.00887009	0.00650187	0.0264972	0.0141683	-0.0389559	-0.0191245	0.0333001	0.011168	-0.0125631	-0.0185941	-0.000330854		-0.00316226	-0.00946313	0.0134418	-0.0202432	0.0042879	-0.0195051	0.0128704	0.0160142	-0.00459562	0.0171673	-0.0169278
1212.82		-0.100955	-0.147752	-0.3106		-0.0574874	-0.0530542	-0.199843	-0.291722		-0.0403524	-0.0953338	-0.210872	-0.297256		0.0240234	-0.0254312	0.00335173	-0.00171063	0.0137791	0.029937	-0.0213854	-0.00881028	0.00669391		0.00703898	-0.00864118	0.00230667	0.0269813	0.00810228	-0.0371168	-0.0163012	0.0141344	0.00375737	-0.0135035	-0.0246341	-0.00522839		-0.00374765	-0.0112131	0.0127453	-0.0222477	0.00121906	-0.0135866	0.0172371	0.0173132	0.0025692	0.0143519	-0.019346
1215.41		-0.11086	-0.134117	-0.307976		-0.0510611	-0.0599037	-0.170591	-0.287684		-0.0456509	-0.102402	-0.192202	-0.29562		0.0258086	-0.0161828	-0.0184469	0.00733938	0.0147958	0.00642089	-0.0224295	-0.0150727	0.015397		0.0104575	-0.00863157	0.0120787	0.0219041	0.00425041	-0.0418682	-0.0202207	0.021667	0.00551696	-0.0152902	-0.0244867	-0.00499407		-0.00797606	-0.00703368	0.0210595	-0.0234137	0.00436214	-0.00887312	0.0126857	0.0140153	0.00216067	0.0169503	-0.0197501
1217.99		-0.107631	-0.103598	-0.301081		-0.0417945	-0.0619433	-0.134823	-0.280676		-0.0427398	-0.104054	-0.172029	-0.291182		0.018786	-0.0190362	-0.00738828	-0.00234591	0.00890835	0.0313578	-0.0214493	-0.0183771	0.0260881		0.00844795	-0.00981274	0.011954	0.0192471	0.00308865	-0.0446265	-0.021692	0.0199953	-0.0210409	-0.0105918	-0.0183655	-0.0048953		-0.00869341	-0.00876649	0.0181264	-0.022916	0.00392437	-0.00563814	0.015133	0.0288186	0.00941005	0.0146867	-0.0214395
1220.57		-0.0853651	-0.0593235	-0.284989		-0.0124731	-0.046076	-0.095666	-0.272311		-0.0180453	-0.0935078	-0.137472	-0.284791		0.00572826	-0.00804619	-0.0169117	0.00366406	0.0176049	0.0217006	-0.0114882	0.00781068	-0.0231831		0.00622874	-0.0102329	0.0278621	0.0253789	0.0112443	0.0152597	-0.0153762	0.0117134	0.000778099	-0.0139115	-0.0147875	0.0195808		-0.0113055	-0.0118966	0.0270832	-0.00519811	-0.0018946	-0.0248773	0.0123664	0.0188833	0.00269408	0.0150607	-0.0150072
1223.16		-0.0507072	-0.0172637	-0.267157		0.0363432	-0.0127832	-0.0546493	-0.253269		0.0213662	-0.0692279	-0.0997199	-0.269594		0.0104325	-0.00164407	-0.0279894	0.0137724	0.0241738	-0.00312502	-0.0154224	0.00158053	-0.00664868		0.00244142	-0.0127565	0.0195219	0.0219718	0.0130816	-0.00241746	-0.012269	0.0177636	0.00677882	-0.0125577	-0.0135571	0.0353703		-0.0177602	-0.00586631	0.0237353	-0.00588725	-0.00204282	-0.0182947	0.0138485	0.0230511	0.00703491	0.0178219	-0.0205759
1225.74		0.00234372	0.0299311	-0.2406		0.0941625	0.0469114	-0.0125952	-0.235012		0.0781491	-0.0199266	-0.0624173	-0.247687		0.00824005	-0.0089613	-0.0341439	0.00566504	0.0222416	0.00269192	-0.0128739	0.0068559	-0.0314107		0.00788748	-0.0113525	0.0218958	0.0209656	0.00938106	-0.0136277	-0.0132197	0.0206406	0.00728301	-0.0126771	-0.00210071	0.03289		-0.0117518	-0.00766105	0.0239982	-0.00530951	-0.00260841	-0.0126925	0.0142299	0.00134677	-0.00231939	0.0154663	-0.0158058
1228.32		0.051331	0.0571838	-0.221586		0.142123	0.105852	0.0167321	-0.215947		0.140368	0.0340348	-0.0273978	-0.227603		0.0112564	-0.00527937	-0.0291652	0.0108797	0.0296631	-0.00154053	-0.0112179	0.00694999	-0.00241636		0.00345811	-0.0161975	0.0259808	0.0198001	0.0130081	-0.0135701	-0.00981178	0.0050861	0.00458712	-0.0130958	-0.0118482	0.0304855		-0.0139564	-0.00855128	0.0146751	-0.00862886	0.00334387	-0.0109901	0.00525663	0.00990984	-0.00274201	0.0177594	-0.0162082
1230.9		0.0953704	0.0642541	-0.210425		0.177585	0.158545	0.0316052	-0.203337		0.185529	0.0863359	-0.00610795	-0.21213		0.00593512	-0.000849879	-0.0224953	0.00488772	0.0351681	-0.00645159	-0.0087114	0.00140686	-0.00774874		0.00133594	-0.0160898	0.0215379	0.0208279	0.0155829	-0.00182161	-0.0149624	0.00759834	-0.00858105	-0.0123367	-0.010617	0.0243683		-0.0189935	-0.00652129	0.0297787	-0.0036958	0.00288289	-0.011188	0.0177293	0.00816142	-0.00141312	0.0212226	-0.014621
1233.48		0.134918	0.0630034	-0.200542		0.199891	0.212881	0.0429568	-0.186303		0.227025	0.137826	0.00645904	-0.197651		0.00822813	0.00267695	0.000532912	0.00575712	0.0274797	-0.011011	-0.0209076	0.000510635	-0.00980509		0.00384381	-0.0188053	0.0226261	0.0194988	0.00751529	-0.0111677	-0.00958556	0.0138472	0.00492231	-0.010635	-0.015547	0.022307		-0.0186609	-0.00395474	0.0287872	-0.00188777	-0.00691592	-0.0181184	0.0126886	0.00810141	-0.00726524	0.0176439	-0.0198559
1236.06		0.169896	0.0657463	-0.185404		0.207046	0.253808	0.0596212	-0.168893		0.241156	0.177141	0.0126139	-0.179064		0.00884181	-0.000419955	-0.000920181	0.00529273	0.0317289	-0.00375729	-0.0151465	-0.00171388	-0.0150057		0.00480133	-0.0152178	0.0248019	0.0195956	0.00657443	-0.00865695	-0.00999106	0.0121788	0.000722384	-0.0112492	-0.0105942	0.0337502		-0.0178185	-0.00863592	0.0219999	-0.00399183	-0.00334855	-0.0159001	0.00898099	0.00234096	-0.01086	0.0165042	-0.0209823
1238.64		0.205722	0.083193	-0.165623		0.208506	0.285901	0.0723652	-0.148894		0.24829	0.219651	0.0280209	-0.161871		0.00792097	-0.00633035	-0.00514347	0.00656078	0.0194676	-0.000822641	-0.0184611	0.00576723	-0.0101224		0.0045193	-0.014921	0.0190597	0.0225642	0.015785	-0.00227713	-0.0157556	0.0165222	0.00335454	-0.0118088	-0.0160291	0.0156681		-0.0118038	-0.00945129	0.0220528	-0.00398798	-4.06381e-05	-0.014488	0.010406	0.00713396	0.00152967	0.0153321	-0.0149053
1241.22		0.238889	0.104757	-0.135433		0.211135	0.307625	0.0864311	-0.128945		0.243952	0.243266	0.0330992	-0.146002		0.0117774	-0.00925634	-0.0117237	-0.000935905	0.0313448	-0.0018741	-0.0126947	-0.00173325	-0.0205786		0.00866545	-0.0142029	0.0190383	0.0229169	0.0146906	-0.00586643	-0.0142957	0.0142038	0.000557146	-0.0139066	-0.0184349	0.011627		-0.0184217	-0.00810889	0.020303	-0.00368099	-0.000159931	-0.0206115	0.0129177	0.0104449	0.00670861	0.0196678	-0.0177188
1243.79		0.268453	0.12637	-0.10142		0.218447	0.32882	0.103063	-0.0998125		0.231198	0.261458	0.0403298	-0.125556		0.00537903	-0.00945557	-0.0087504	0.00653532	0.0387812	-0.0136322	-0.0134249	0.000731213	-0.00161785		0.00377088	-0.013497	0.0308303	0.0223995	0.0158188	-0.014572	-0.0138737	0.0185818	0.00930119	-0.0115917	-0.0159131	0.0233437		-0.0151485	-0.00402661	0.0257607	-0.00414647	-0.00312853	-0.012811	0.0168904	0.0110446	0.00115936	0.0171414	-0.0186116
1246.37		0.299925	0.152242	-0.0619491		0.230756	0.346505	0.114764	-0.0702393		0.22432	0.286256	0.0548529	-0.100035		0.0101857	-0.00654137	-0.0155286	0.00512014	0.0288982	-0.000614194	-0.0173539	0.0010377	0.0027488		0.005615	-0.0112344	0.0304472	0.017372	0.0121328	-0.0181401	-0.0149833	0.00986115	-0.00289267	-0.0114284	-0.0135068	0.0247512		-0.0124718	-0.0120639	0.0315565	-0.00584454	0.00477691	-0.0158656	0.0137223	0.00787698	-0.000375353	0.0131334	-0.0200783
1248.94		0.322328	0.17102	-0.022726		0.241802	0.350258	0.106539	-0.044071		0.225604	0.296321	0.0672851	-0.0731491		0.0148313	-0.00687872	-0.024785	0.00725704	0.0159818	0.0110541	-0.0154066	-0.00246374	-0.0183292		0.00456699	-0.0112958	0.0268207	0.0222224	0.0114754	-0.00145636	-0.0102398	0.00997303	-0.00293752	-0.0120954	-0.0138347	0.0269387		-0.0170321	-0.00898694	0.0246498	-0.00617562	0.00292079	-0.0133263	0.0127897	0.0161585	-0.00516978	0.0140005	-0.0218357
1251.52		0.330767	0.178799	0.00626646		0.245438	0.346328	0.091093	-0.0251742		0.222724	0.305299	0.0700172	-0.0496793		0.00560386	-0.00150141	-0.0279398	0.00673432	0.0302488	-0.019837	-0.0142244	-0.00596531	-0.0270884		0.00475205	-0.0137788	0.0147549	0.0238741	0.0133352	-0.00467397	-0.00412695	0.0128964	0.0239625	-0.0106212	-0.0131652	0.0303452		-0.0118598	-0.0154154	0.0195371	-0.0115457	-0.00164139	-0.0113785	0.00847193	0.0164564	0.00696251	0.0118251	-0.0247314
1254.09		0.332969	0.178652	0.036142		0.238964	0.351989	0.0784728	0.0044801		0.227165	0.312608	0.0577536	-0.0292812		0.00354393	0.00104472	-0.00806967	0.0102544	0.022097	-0.00161098	-0.0145829	0.00907741	-0.00598887		0.00438786	-0.0109465	0.0149185	0.0251233	0.0192858	0.00034483	-0.0162248	0.0125345	-0.00516395	-0.0117179	-0.015789	0.020843		-0.016221	-0.00537769	0.020755	-0.00797777	-0.00359376	-0.0140509	0.0102164	0.00877597	0.00431711	0.0120244	-0.0200548
1256.66		0.322129	0.171421	0.0602072		0.222368	0.350307	0.0718339	0.0284959		0.217666	0.30871	0.0503975	-0.00199578		0.00564875	-0.00966925	-0.00596799	0.0114343	0.018291	-0.00504863	-0.0206608	-0.00220124	-0.012957		0.00348619	-0.0150266	0.0178547	0.0209233	0.0105206	-0.00854546	-0.0124704	0.0126032	-0.00339014	-0.0155566	-0.0126442	0.0184528		-0.0190795	-0.0047358	0.0230525	-0.00845741	0.00643443	-0.00413227	0.010478	0.00960079	0.00585417	0.0153093	-0.023403
1259.24		0.305878	0.159674	0.0797902		0.208156	0.341652	0.0591104	0.0498902		0.21022	0.30501	0.0455758	0.0214871		0.00810483	-0.00506805	-0.0113791	0.00141338	0.0337967	0.00423453	-0.0172188	0.0115754	-0.0081786		0.00721059	-0.0133539	0.0227298	0.0218551	0.00575415	-0.0096626	-0.00758861	0.0102324	0.00198253	-0.0122388	-0.0096557	0.0229279		-0.0176601	-0.00345417	0.0266251	-0.00714322	-0.0036601	-0.0159792	0.0129962	0.0115656	0.00591644	0.0133557	-0.017615
1261.81		0.293098	0.149308	0.10786		0.196612	0.326148	0.0586532	0.0759699		0.200298	0.286554	0.0305809	0.0491944		0.00454257	-0.000370186	-0.0148189	0.0101043	0.0212386	-0.000231515	-0.0158978	0.00396404	-0.0129016		0.00486426	-0.0115006	0.0152019	0.0206079	0.00929807	-0.00429128	-0.0118949	0.00512207	3.53553e-05	-0.0134245	-0.00677456	0.0169744		-0.0204823	-0.0030177	0.0251108	-0.00746523	-0.00270157	-0.0149397	0.0158082	0.00556373	0.00512463	0.019049	-0.0240774
1264.38		0.282733	0.131762	0.129027		0.188215	0.312629	0.0641626	0.103332		0.188316	0.267312	0.0300983	0.0770155		0.00589804	-0.00465263	-0.0198538	0.00535893	0.0218979	0.0160697	-0.0150959	0.00201389	-0.00863252		0.0039037	-0.0175103	0.0194565	0.0232919	0.0121707	-0.00569007	-0.00596608	0.0053491	-0.0111573	-0.0142948	-0.0131651	0.0237685		-0.0125034	-0.00817526	0.028809	-0.00704595	-0.00115424	-0.0159257	0.011707	0.00808434	-0.00980642	0.0172114	-0.015756
1266.95		0.26796	0.111009	0.140295		0.187055	0.29142	0.0507702	0.117228		0.183915	0.252621	0.0298138	0.0960709		0.0090405	-0.00522078	-0.00243584	0.00406238	0.0193946	0.00846759	-0.0210542	-0.00291233	-0.020081		0.00317687	-0.0151896	0.0152546	0.0239092	0.0117207	-0.00102126	-0.00820106	0.0145224	0.00705287	-0.00993265	-0.0120134	0.0163486		-0.0119041	-0.0102307	0.0193666	-0.00339258	-0.00207142	-0.0123935	0.0154413	0.00860206	-0.0040592	0.014522	-0.0171252
1269.51		0.251053	0.095445	0.138608		0.186812	0.265394	0.0234201	0.114652		0.18114	0.228126	0.0220913	0.101911		0.00432778	-0.00177506	-0.0229058	0.0134114	0.0126021	0.0079849	-0.0196107	-0.00370802	-0.0109639		0.00186442	-0.0140766	0.0130153	0.0196258	0.00742058	-0.016323	-0.00246815	0.0116755	0.00838689	-0.0128015	-0.00935339	0.0287795		-0.0155458	-0.00513257	0.0208937	-0.00920162	0.000645139	-0.0106062	0.0161249	0.0142999	0.00384312	0.0146983	-0.0207551
1272.08		0.222477	0.0684939	0.114949		0.182566	0.236225	-0.00947487	0.0927603		0.170858	0.204882	0.000679284	0.0887589		0.00192502	-0.00498778	-0.0201297	0.00372797	0.0233867	-0.00437265	-0.0113055	0.00170468	-0.0193286		0.00341669	-0.0161895	0.0124878	0.0231309	0.016099	0.00119922	-0.0056208	0.0119264	-0.00180903	-0.0136625	-0.0208834	0.0120396		-0.0173973	-0.00428675	0.0230824	-0.00458805	0.00301964	-0.0128302	0.00560985	0.00913889	-0.00241445	0.0160483	-0.0224925
1274.65		0.188988	0.0338917	0.0822427		0.174944	0.213804	-0.0414455	0.0656435		0.164844	0.174202	-0.0338041	0.0562268		0.00875114	-0.0142803	-0.00501285	0.0105426	0.0315782	-0.00782021	-0.0106369	-0.00704223	-0.0218049		0.0101964	-0.00409169	0.0430627	0.0216023	0.0129029	-0.00375888	-0.000666825	0.0115387	-0.00889793	-0.0148415	-0.0236445	0.0215443		-0.0202093	-0.000806643	0.0337639	-0.0065094	0.00116814	-0.0090797	0.00516067	0.0110669	0.00638847	0.0119344	-0.0198876
1277.22		0.147147	-0.00890979	0.0332315		0.152085	0.186243	-0.0773751	0.022708		0.14152	0.138662	-0.0741954	0.0125765		0.00685166	-0.00345869	0.0134565	0.00399053	0.0238621	0.015459	-0.0107896	-0.00585472	-0.0389335		0.00392963	-0.00897268	0.0196731	0.0210902	0.0110753	-0.00258419	-0.00866444	0.00952385	-0.00346526	-0.00993857	-0.0181877	0.01407		-0.0250542	0.00257395	0.0373613	-0.000101572	0.00368826	-0.0152077	0.0122691	0.0101257	0.00275838	0.012889	-0.0167627
1279.78		0.112607	-0.0490011	-0.0152213		0.124619	0.156987	-0.119947	-0.0237316		0.118611	0.109231	-0.116531	-0.0317481		0.0076482	-0.00525251	-0.00918958	0.00989527	0.028059	-0.00246586	-0.0174486	0.000776584	-0.00980771		0.00505533	-0.00850129	0.0249645	0.0210908	0.00893431	-0.00471264	-0.0198753	0.0210003	-0.00080987	-0.012733	-0.0158151	0.0298354		-0.0197131	-0.00471759	0.0255335	-0.0112555	-0.00187818	-0.0166914	0.0133925	0.012234	-0.000256272	0.0127929	-0.0144934
1282.34		0.0897521	-0.0791094	-0.0511807		0.100632	0.138938	-0.146797	-0.0561197		0.0925568	0.0891542	-0.147258	-0.0588622		0.0141242	-0.00618078	-0.0114382	0.00776413	0.0248994	0.011482	-0.0139692	0.00502695	-0.00291944		0.00496962	-0.00996453	0.024717	0.0227586	0.0147819	0.01908	-0.016775	0.0166234	0.0100213	-0.0155475	-0.00905034	0.0310575		-0.0215951	-0.00076722	0.0310664	-0.00651946	-0.00615901	-0.0167429	0.01616	0.0164386	0.00592969	0.0130431	-0.0151129
1284.91		0.0834182	-0.102112	-0.0744098		0.0715955	0.135482	-0.157486	-0.0732204		0.0728857	0.0875095	-0.158861	-0.0716364		0.008174	-0.00967333	0.00503132	0.020365	0.0206452	-0.0180976	-0.0171286	-0.000247444	-0.0151979		0.00472759	-0.0125275	0.0244421	0.0151654	0.00630843	-0.00376353	-0.00774172	0.00847695	0.00412019	-0.0106365	-0.00760963	0.0290631		-0.0201687	-0.00209218	0.0212571	-0.00355558	-0.00366084	-0.0148331	0.0191594	0.0201642	-0.00458134	0.0145177	-0.0165949
1287.47		0.0910011	-0.102868	-0.0703499		0.05878	0.147401	-0.153809	-0.0670703		0.063118	0.107121	-0.148456	-0.0630502		0.00697655	-0.0117709	-0.00118244	0.00767213	0.0174735	-0.00293075	-0.0183587	0.00193628	0.001145		0.00547514	-0.0104486	0.0263491	0.019099	0.00581828	-0.00227016	-0.00702954	0.00736924	-0.0131961	-0.0104896	-0.0106175	0.0252607		-0.0202506	-0.00602513	0.0227313	-0.00276278	-0.0018024	-0.0128825	0.0144278	0.0217721	-0.00246417	0.0175558	-0.0188687
1290.03		0.122654	-0.0645849	-0.0310612		0.0631436	0.1771	-0.116446	-0.0289996		0.061629	0.139367	-0.112151	-0.0246217		0.0144083	-0.00153394	-0.0126522	0.0121088	0.021054	-0.00326714	-0.0159701	-0.00491319	-0.0203354		0.00816064	-0.00780646	0.0193539	0.0239749	0.0215511	0.0131265	-0.0100603	0.0111162	0.00235571	-0.0143742	-0.0172159	0.00768635		-0.0161986	-0.00102055	0.0280719	-0.00855914	0.00329996	-0.0124117	0.0173682	0.022696	0.000189783	0.01796	-0.016477
1292.59		0.167463	0.00889656	0.0326417		0.0799685	0.219796	-0.0383792	0.0333175		0.0762813	0.18283	-0.048804	0.0373243		0.00782184	-0.0111846	0.00789208	0.00161788	0.0269698	0.00101793	-0.0166358	-0.00307619	-0.0101353		0.00694356	-0.00930088	0.0126505	0.0240297	0.00781859	-0.00557992	-0.0101031	0.0201721	0.0221932	-0.0166278	-0.0145911	0.0225375		-0.0202684	0.00322474	0.0369106	-0.0133232	0.00450652	-0.00983109	0.0137775	0.015773	0.000792888	0.0178437	-0.0182551
1295.16		0.229206	0.103323	0.109393		0.109184	0.268353	0.0628883	0.108216		0.111839	0.232597	0.0426741	0.108796		0.008698	-0.00835755	0.000999865	0.00200835	0.0245356	0.00346042	-0.0121706	0.00369746	-0.0227431		0.00431437	-0.0112449	0.0234021	0.0249002	0.0112536	-0.00733686	-0.00835659	0.00958914	-0.00103479	-0.0161333	-0.0186377	0.0139548		-0.0185805	-0.00194937	0.0227062	-0.0165741	-0.00250411	-0.011459	0.0113764	0.0192481	-0.00424083	0.0143637	-0.0189352
1297.71		0.288026	0.213534	0.179533		0.129167	0.315263	0.177171	0.169827		0.135253	0.286823	0.139964	0.1709		0.0017533	-0.0113756	0.00201986	0.0130412	0.0093708	0.0179623	-0.0192316	-0.000313142	-0.0145721		0.00496661	-0.0115335	0.0329755	0.0229733	0.0123296	-0.00865222	-0.015658	0.0124061	0.000343015	-0.0102936	-0.0128068	0.0247084		-0.0229599	-0.00375895	0.0247102	-0.0188559	0.00111736	-0.00150887	0.0167183	0.0215474	0.00827848	0.0149271	-0.016267
1300.27		0.350128	0.327387	0.229855		0.145595	0.36703	0.302675	0.213137		0.154386	0.344975	0.250374	0.214594		0.0092917	-0.00993762	-0.0242905	0.0105883	0.0231482	-0.00394879	-0.0201192	0.00508312	-0.0216975		0.00580577	-0.0103437	0.0225855	0.0217528	0.00814393	-0.0115381	-0.0184673	0.0169124	-0.00210588	-0.0139121	-0.0143897	0.0165869		-0.0179327	-0.0039628	0.0265372	-0.0102547	0.00561757	-0.00768201	0.00874723	0.00956976	0.00258222	0.0132895	-0.0146771
1302.83		0.397984	0.426626	0.252805		0.15332	0.420823	0.438943	0.235334		0.163362	0.403149	0.364889	0.229916		0.0137647	-0.0103026	-0.0224151	0.0102844	0.0314203	-0.0114367	-0.0150127	0.00493566	-0.0104432		0.00762246	-0.0123993	0.013728	0.0216452	0.00827751	-0.000907147	-0.0122533	0.0183149	0.0217273	-0.0157182	-0.0150716	0.0202342		-0.0178446	-0.00592177	0.0254766	-0.00815513	-0.00328288	-0.012201	0.0103998	0.0110961	0.00420606	0.0163972	-0.0118598
1305.39		0.435445	0.507088	0.252394		0.148012	0.471517	0.573086	0.230857		0.162261	0.454546	0.471309	0.215796		0.0107964	-0.0108451	-0.00857852	0.00395811	0.0291344	0.0125355	-0.0173348	-0.00487039	-0.00199772		0.00672493	-0.0108116	0.0163668	0.0234981	0.0071161	-0.0144535	-0.0146193	0.0194518	0.0188967	-0.0105939	-0.0148722	0.0168256		-0.0191545	-0.00623503	0.0271786	0.000813236	0.00435965	-0.00664761	0.0135382	0.0112218	0.00492196	0.0198483	-0.0151619
1307.95		0.459434	0.566823	0.239382		0.146597	0.521753	0.695368	0.214147		0.149541	0.497195	0.557498	0.184678		0.00842739	-0.013207	0.0102355	-0.000432766	0.0287139	0.0112727	-0.0163065	0.00301781	-0.0268656		0.00742516	-0.0109662	0.0257156	0.0211691	0.00534689	-0.0276343	-0.0135476	0.0164725	0.0186744	-0.0117847	-0.011972	0.0169633		-0.0198547	-0.00432942	0.0307831	-0.00144708	0.000463201	-0.0116954	0.00968203	0.0117071	0.00116687	0.0169005	-0.0194134
1310.5		0.477076	0.594827	0.214142		0.15153	0.563354	0.778399	0.19661		0.137813	0.520148	0.598852	0.145331		0.00775885	-0.0128783	0.00942239	0.0129171	0.0350884	-0.00398709	-0.0227908	-0.00602687	-0.000708862		0.00679917	-0.0120029	0.0240738	0.0254286	0.0146244	-0.00443783	-0.0156875	0.0136292	-0.00764574	-0.0100839	-0.0180102	0.0240673		-0.0192694	-0.00565298	0.0351543	-0.00142723	-0.000600965	-0.0192789	0.0131545	0.00959174	0.00241074	0.0149211	-0.0166647
1313.06		0.478197	0.575162	0.175131		0.158394	0.581879	0.785645	0.168061		0.135531	0.521661	0.583224	0.106086		0.00696859	-0.00765287	0.00681894	0.00256935	0.0302984	0.00367148	-0.0183131	-0.00812042	-0.0258699		0.00595552	-0.0123713	0.0180108	0.0245381	0.0115733	-0.00540511	-0.00971321	0.0128456	-0.000531458	-0.014798	-0.0199789	0.00966166		-0.0181408	-0.00559613	0.0300064	-0.00804695	0.00024302	-0.0102357	0.0208342	0.0223685	0.000915342	0.0173911	-0.0181825
1315.61		0.466413	0.500841	0.123679		0.17113	0.576165	0.703241	0.132234		0.149397	0.510328	0.519812	0.0666412		0.0136298	-0.0033085	-0.0062153	0.00155582	0.036738	-0.00080484	-0.0189528	-0.00211067	-0.0124721		0.00810467	-0.00168423	0.0374778	0.0296993	0.0169569	0.00266098	-0.0116928	0.0199873	-0.000344228	-0.00994703	-0.0149951	0.0280593		-0.019829	-0.00511433	0.0295204	-0.00617266	-0.00257872	-0.00870508	0.00642334	0.00654104	-0.00486987	0.0177072	-0.0187987
1318.16		0.439176	0.395387	0.0692992		0.181648	0.547431	0.550765	0.077145		0.156915	0.486396	0.410594	0.0282658		0.00185433	-0.0131636	-0.00316748	0.00627556	0.0228015	-0.000453071	-0.0177026	-0.00193253	-0.0231364		0.00541163	-0.0131467	0.0121296	0.0247596	0.00751337	-0.00743687	-0.0117132	0.0120944	0.00793361	-0.0147279	-0.0175929	0.0130627		-0.0193015	-0.00522092	0.0227366	-0.00848164	-0.00304668	-0.0080755	0.012941	0.0100969	0.00619885	0.0178781	-0.01722
1320.72		0.407188	0.276009	0.0111826		0.185828	0.51259	0.381712	0.0233352		0.161104	0.45205	0.287189	-0.0121454		0.00625173	-0.0130692	-0.000744246	0.00204486	0.0380981	0.0108879	-0.0202976	0.00234173	-0.00435711		0.00157731	-0.0140394	0.0174531	0.015732	0.00219286	-0.02274	-0.0136831	0.0104554	0.00793663	-0.00762922	-0.0174974	0.026735		-0.0243829	0.00141335	0.0397227	-0.00683651	0.000572807	-0.0192177	0.0122285	0.00903482	0.00147846	0.0161893	-0.0173942
1323.27		0.37304	0.1691	-0.0373849		0.175013	0.483796	0.225673	-0.0259598		0.160267	0.421694	0.177042	-0.0502572		0.00758655	-0.0103811	0.00768144	0.0108701	0.0246927	-0.0135913	-0.014961	0.000754229	-0.0137637		0.0101965	-0.0134438	0.0286196	0.0287918	0.0140958	-0.0152961	-0.0130009	0.00669223	0.00286673	-0.0100392	-0.0165429	0.028592		-0.0250966	-0.00122002	0.039238	-0.00751666	0.00506088	-0.0179693	0.0131874	0.0150713	0.00457324	0.0180811	-0.0104964
1325.82		0.348988	0.099289	-0.070306		0.154863	0.462283	0.117694	-0.0688206		0.150503	0.404218	0.101928	-0.0772225		0.0100396	-0.00721911	-0.0061201	-0.000861199	0.0388289	0.0127955	-0.0211457	-0.00476234	0.00373751		0.00580447	-0.0108403	0.0168468	0.0307935	0.0169109	-0.00741052	-0.00516242	0.0128494	0.0110696	-0.00904966	-0.0124101	0.0307996		-0.025184	-0.000985551	0.0380901	-0.011472	0.0113774	-0.0103633	0.0165051	0.00481705	-0.00353528	0.0127776	-0.0149919
1328.37		0.341727	0.075048	-0.087737		0.135014	0.465896	0.087221	-0.0937545		0.135268	0.412303	0.0767457	-0.0900376		0.0157101	0.000650506	-0.016974	0.00887483	0.0380065	-0.00248358	-0.0167827	0.0027496	-0.00850236		0.00377849	-0.0131396	0.0264326	0.0270572	0.018122	-0.00216918	-0.00729367	0.014821	0.0201636	-0.0069928	-0.0172678	0.0299016		-0.0205295	-0.00097766	0.0425379	-0.0131322	0.00571325	-0.0144003	0.0137922	0.0146583	0.00827275	0.01897	-0.0180137
1330.92		0.363621	0.104444	-0.0889671		0.124689	0.500308	0.120662	-0.0892847		0.128883	0.436044	0.092085	-0.0885703		0.00979683	-0.00576295	0.0154387	0.00830436	0.0137981	0.00268784	-0.00906316	0.00795621	-0.0152467		0.00551906	-0.0103422	0.0270717	0.0228518	0.00803239	-0.00141512	-0.0112352	0.0111131	-0.0013012	-0.00703789	-0.0114693	0.02963		-0.0203677	-0.00288168	0.0347066	-0.00724292	0.000799112	-0.0140745	0.00754977	0.0101209	0.00638007	0.015093	-0.012617
1333.47		0.400561	0.157671	-0.0793284		0.124178	0.541312	0.178746	-0.0693532		0.125276	0.4761	0.136838	-0.0718532		0.0179838	-0.012181	-0.0292009	0.012352	0.0247474	0.0167766	-0.0214511	-0.00644577	-0.0255933		0.00820443	-0.0128261	0.0106647	0.0272231	0.01285	-0.00715228	-0.0109965	0.0174083	0.0271383	-0.00959672	-0.00193105	0.0293193		-0.0188826	-0.00674816	0.025659	-0.00953572	0.00608305	-0.014987	0.00998024	0.0129486	0.00896869	0.0157316	-0.0101117
1336.01		0.435463	0.208853	-0.0656531		0.136134	0.575002	0.237447	-0.0394007		0.132488	0.51862	0.188586	-0.0515279		0.00922564	-0.0104347	-0.0122966	0.0160307	0.0279798	-0.00297201	-0.0173177	-0.00183852	-0.0161688		0.0114937	-0.0133313	0.0356655	0.0311842	0.0170466	-0.00559813	-0.0110182	0.0289079	0.0336539	-0.012436	-0.0161889	0.0287444		-0.0246727	-0.00578726	0.0351289	-0.00882277	0.00751814	-0.0128158	0.0103446	0.00966213	0.00580195	0.0152618	-0.0142124
1338.56		0.457032	0.235097	-0.0557039		0.146842	0.587325	0.260566	-0.0245775		0.143691	0.545193	0.217448	-0.0346662		0.00683228	-0.01076	0.00600313	0.0147933	0.0289957	0.0142408	-0.00816726	0.00248812	-0.0152898		0.00875086	-0.00971866	0.0313528	0.0320477	0.0134472	-0.00731086	-0.0107744	0.0208763	0.0126792	-0.0127602	-0.0129686	0.0326923		-0.0178272	-0.00942015	0.02294	-0.0129513	0.00211137	-0.020346	0.0096118	0.0105195	0.00170516	0.0151492	-0.0147837
1341.11		0.447621	0.226347	-0.0588956		0.145451	0.565745	0.243373	-0.0261666		0.145868	0.533281	0.209273	-0.0315452		0.00470079	-0.00932115	0.0101683	0.00693157	0.0388101	0.0303035	-0.0180057	-0.00299857	-0.0265504		0.00350819	-0.0120978	0.0170919	0.0306023	0.0217536	0.00969638	-0.00783177	0.0115353	-0.00453472	-0.0123863	-0.00926146	0.0404307		-0.0154434	-0.00163027	0.0252449	-0.0106975	0.00547253	-0.0134414	0.0102596	0.00753379	-0.0016086	0.0129251	-0.0169834
1343.65		0.401979	0.1752	-0.0729436		0.12512	0.516084	0.177434	-0.0467885		0.134318	0.489683	0.16057	-0.05127		0.00891563	-0.0101621	0.00433133	0.0175363	0.0310533	0.00738096	-0.0173801	0.000255972	-0.0117368		0.00378123	-0.0139894	0.0200079	0.0319835	0.0174862	0.00401037	-0.00199826	0.0125538	0.00345632	-0.0128107	-0.0103902	0.0286523		-0.0211593	-0.00550516	0.0261446	-0.0123353	0.00477075	-0.0177111	0.00899976	0.00737172	0.000544889	0.0170546	-0.0169927
1346.2		0.324201	0.0879984	-0.101206		0.0837878	0.430936	0.0851737	-0.0884708		0.103879	0.414939	0.0801566	-0.0823165		0.00883608	0.00140955	-0.0187031	0.00339331	0.00818791	0.00496575	-0.0187974	0.00141792	-0.020427		0.00646807	-0.0152045	0.0226759	0.0282039	0.0164136	0.00545549	-0.00386733	0.0207494	0.00796421	-0.0133341	-0.0176417	0.0263265		-0.0199312	-0.00762381	0.0258794	-0.0122388	0.00699745	-0.0202402	0.0076378	0.00899895	-0.0010009	0.0150907	-0.017222
1348.74		0.225389	-0.0114881	-0.139936		0.0265528	0.328948	-0.0114044	-0.140292		0.0628271	0.321149	-0.00206023	-0.121725		0.004146	-0.00705935	-0.0299598	0.000736884	0.0266891	0.0128357	-0.0149606	-0.00341893	-0.00548581		0.00535064	-0.0118053	0.0176286	0.0153111	0.00282168	-0.021403	-0.0141657	0.00491209	-0.00337687	-0.0116496	-0.0176837	0.0290665		-0.021727	-0.00862538	0.0242067	-0.00713845	0.000959765	-0.00511684	0.00396853	0.00859632	-0.00308023	0.0228021	-0.0186438
1351.28		0.12903	-0.0864142	-0.176817		-0.0333025	0.238376	-0.0746381	-0.181915		0.0116896	0.226461	-0.0716558	-0.159377		0.00675639	-0.00651525	-0.0291538	0.012106	0.0133858	0.0279898	-0.0162632	-0.0052817	-0.0229628		0.00283763	-0.0112346	0.0140919	0.0242853	0.00619455	-0.0039371	-0.0139836	0.00434846	-0.0151992	-0.0129979	-0.0106432	0.0277776		-0.0239122	-0.00300675	0.0366162	-0.00857964	0.000394705	-0.0159061	0.00782686	0.0100816	0.00332988	0.0165901	-0.0146743
1353.83		0.0480414	-0.131839	-0.207558		-0.0851498	0.157035	-0.101721	-0.208014		-0.0500907	0.144071	-0.101718	-0.187535		0.00755862	-0.00742131	-0.0257012	0.0147607	0.0186402	0.0123119	-0.0168452	-0.00177704	-0.00874649		0.00745247	-0.00821272	0.0278357	0.0251061	0.00789744	-0.00369053	-0.00965378	0.0132396	0.00211961	-0.0144705	-0.0107967	0.0263838		-0.0261146	-0.0039197	0.0397166	-0.0120745	-3.54313e-05	-0.0118518	0.00304071	0.0106672	-0.000468433	0.0162078	-0.0207925
1356.37		-0.0128772	-0.151102	-0.231906		-0.1239	0.0933823	-0.0932701	-0.219761		-0.105751	0.080173	-0.108282	-0.207637		0.0031104	-0.00193241	-0.0086518	0.00958987	0.00906891	0.014313	-0.017294	-0.00266626	-0.014827		0.0059451	-0.0158447	0.0157489	0.0303639	0.0252669	0.0211547	-0.0132824	0.0084442	-0.00191028	-0.0127692	-0.00915276	0.0302088		-0.0265495	-0.000657723	0.0423625	-0.00868852	0.00564746	-0.0187585	0.0043373	0.00833041	0.000857935	0.0156327	-0.0227868
1358.91		-0.0522421	-0.149585	-0.24998		-0.158963	0.0577109	-0.075705	-0.22849		-0.146488	0.0442113	-0.100221	-0.22332		0.0105997	-0.00106047	-0.0304997	0.00616252	0.0195714	0.0140312	-0.0167447	0.00107814	-0.00198133		0.00770914	-0.0123268	0.0287486	0.0274023	0.013752	-0.0086958	-0.00935079	0.00875888	0.0031343	-0.0145614	-0.0149343	0.017515		-0.0200221	0.00270626	0.0380889	-0.00796016	0.00946215	-0.0177343	0.00383765	0.00963213	-0.000770739	0.0177345	-0.0147136
1361.45		-0.0731074	-0.13764	-0.262245		-0.192518	0.0363217	-0.0650456	-0.237321		-0.18411	0.0194567	-0.0903335	-0.234549		0.00464504	-0.0154343	0.00792775	0.0222623	0.0327909	-0.0110096	-0.0140165	0.0024828	-0.00820784		0.00729888	-0.0155158	0.0255378	0.0296678	0.0139675	-0.00299155	-0.00557888	0.0147025	0.00924855	-0.00864346	-0.0156772	0.0348794		-0.0207954	-0.000539968	0.0215536	-0.0112141	0.00283476	-0.0148397	-0.000909455	0.0125138	0.00596083	0.0146739	-0.0255226
1363.99		-0.086737	-0.1341	-0.269986		-0.219821	0.0297311	-0.0623951	-0.246457		-0.220458	0.0065246	-0.0946811	-0.248538		0.00985887	-0.00323539	-0.0174143	0.00573755	0.0379617	0.0247312	-0.0217843	-0.00283895	-0.0042598		0.00341807	-0.0122597	0.0114109	0.02994	0.014881	0.00331694	-0.00705973	0.0177608	0.0159299	-0.0105632	-0.0150005	0.0284533		-0.0190592	-0.00750671	0.0293479	-0.0104673	0.00592578	-0.015448	0.000505192	0.0195914	0.00724492	0.0172548	-0.0260308
1366.52		-0.0984502	-0.152763	-0.279682		-0.250769	0.0313382	-0.0821541	-0.261833		-0.251747	-0.00279616	-0.117149	-0.261737		0.00704611	-0.0045029	-0.0065429	0.000737251	0.0164035	0.00817452	-0.01437	0.00877869	-0.0198217		0.00359756	-0.0167359	0.0200058	0.0251936	0.0095066	-0.0131281	-0.00643324	0.00573657	0.00571186	-0.0122123	-0.0166059	0.0194773		-0.0173691	-0.0044699	0.024127	-0.00276466	-0.00493146	-0.0196018	0.00212866	0.01909	0.00228093	0.0172172	-0.0215149
1369.06		-0.115978	-0.197791	-0.295733		-0.283445	0.0246101	-0.139108	-0.286209		-0.279052	-0.00994674	-0.157477	-0.278855		0.013181	-0.00696966	-0.0351021	0.00728866	0.026985	-0.00586651	-0.0178699	0.00624722	-0.0122399		0.00378625	-0.0161146	0.0237801	0.0321429	0.0162612	-0.00151385	-0.00999504	0.00998512	-0.00287533	-0.0131619	-0.015186	0.0204414		-0.0213501	-0.00104811	0.0371242	-0.00522504	-0.00210203	-0.0185552	0.00348455	0.0139784	-9.74717e-06	0.0123374	-0.0198147
1371.6		-0.136046	-0.260388	-0.317586		-0.31578	0.00959339	-0.212773	-0.312295		-0.311021	-0.0137099	-0.215621	-0.29902		0.0101463	-0.0131259	-0.0164346	0.0140441	0.0251038	-0.0221613	-0.0152316	-0.00429675	-0.0168401		0.00506239	-0.0136475	0.0199937	0.0293269	0.0142865	-0.00939738	-0.0167727	0.0170044	0.0213936	-0.0120176	-0.0171207	0.0247509		-0.02133	-0.00117538	0.0318395	-0.00562742	0.00107855	-0.0151101	0.0052374	0.0074952	0.00443956	0.0200116	-0.0167924
1374.13		-0.160489	-0.326854	-0.342232		-0.340502	-0.0185643	-0.293557	-0.335753		-0.339674	-0.0291694	-0.278955	-0.320294		0.00822327	-0.00462709	0.00782638	0.00955445	0.0309116	-0.00329276	-0.0122229	0.00361704	-0.0265208		0.00581952	-0.0113566	0.0257634	0.0241478	0.0140571	-0.00311693	-0.012832	0.00892645	0.00415218	-0.0117168	-0.0153341	0.0165854		-0.017642	-0.00544689	0.0192064	-0.00163293	0.00463563	-0.0183422	0.00198151	0.0173166	0.0033468	0.0148066	-0.0172132
1376.67		-0.18985	-0.388697	-0.366014		-0.357148	-0.0501374	-0.360482	-0.35928		-0.354492	-0.0517693	-0.344096	-0.341662		0.0107792	-0.0132988	0.0037545	0.0102775	0.0231462	0.0100125	-0.0187226	0.00204696	-0.00673396		0.00612426	-0.0109054	0.0223787	0.0276281	0.013147	-0.0146891	-0.0134087	0.0133152	0.0100165	-0.0113576	-0.0177599	0.0164489		-0.0193439	-0.00275338	0.032116	-0.0112342	0.00160494	-0.012333	-0.000984572	0.0100158	2.87729e-05	0.0163812	-0.0184861
1379.2		-0.223026	-0.434413	-0.382602		-0.369214	-0.0864746	-0.416106	-0.378287		-0.362212	-0.078587	-0.397525	-0.361967		0.0133371	-0.00672796	-0.00423043	0.0111134	0.0295997	0.00145706	-0.0148234	-0.00200434	-0.00753451		0.00397843	-0.0141078	0.0156973	0.0288986	0.0190873	0.00265973	-0.00733096	0.00316612	0.00137728	-0.00808487	-0.0152406	0.0316395		-0.0197694	-0.00738416	0.0264365	-0.00829196	0.00336268	-0.0197108	0.0073897	0.00688012	-0.0013599	0.0138032	-0.0184435
1381.74		-0.252417	-0.455536	-0.393076		-0.371157	-0.12203	-0.443916	-0.384588		-0.365744	-0.115243	-0.428905	-0.376678		0.0129053	-0.014725	-0.00601987	0.00862766	0.0303024	0.0272911	-0.0183069	-0.00998803	-0.00987072		0.00357621	-0.0160871	0.0150994	0.0284829	0.0122284	-0.00509144	-0.0115691	0.00395809	0.00578904	-0.01203	-0.00919351	0.0254038		-0.0166371	-0.00709041	0.0208775	-0.0094546	0.00467693	-0.0111009	0.00332661	0.0179287	0.0025619	0.0147167	-0.0182074
1384.27		-0.278485	-0.452046	-0.392431		-0.36584	-0.153525	-0.433725	-0.382158		-0.366221	-0.150777	-0.43348	-0.381866		0.00177797	-0.00455189	-0.0016452	0.0058285	0.0254068	0.0101647	-0.0175155	0.00289104	-0.0141731		0.00256795	-0.0137908	0.0161477	0.0262322	0.0128357	-0.00303196	-0.0116323	0.0144257	0.00768584	-0.0154569	-0.0150196	0.0226851		-0.0155257	-0.00727375	0.0254681	-0.0124184	0.00790374	-0.0106546	0.00652996	0.0158479	-0.00370934	0.0156259	-0.016292
1386.8		-0.299537	-0.433364	-0.386597		-0.354075	-0.17311	-0.404845	-0.372887		-0.349896	-0.177041	-0.409634	-0.375151		0.00685028	-0.00639954	-0.000920632	0.00281282	0.0283306	-0.000511762	-0.0153082	-0.00186492	-0.00765062		0.00519627	-0.0119729	0.0196079	0.0294824	0.0136351	-0.00951993	-0.013752	0.0103597	0.000980889	-0.0104692	-0.018523	0.0186062		-0.0170731	-0.00594484	0.0223687	-0.00133399	-0.00306304	-0.015509	0.00184481	0.0204847	0.00650261	0.0141101	-0.0200368
1389.33		-0.308442	-0.395794	-0.378478		-0.3408	-0.191508	-0.363164	-0.363641		-0.329261	-0.191743	-0.362143	-0.363325		0.0117268	-0.00780448	-0.000890066	0.00652558	0.0282952	-0.00186596	-0.0257541	-0.00165775	0.00603095		0.00222651	-0.00899784	0.0252859	0.0255339	0.0132025	-0.0177455	-0.00840772	-0.00540813	-0.00969629	-0.0116201	-0.0119161	0.0241801		-0.0142546	-0.0124143	0.0204501	-0.012503	0.00592767	-0.00863583	0.0102393	0.000673895	-0.000671627	0.0173897	-0.0178642
1391.86		-0.303994	-0.350558	-0.364731		-0.321839	-0.209543	-0.317412	-0.354068		-0.310121	-0.206447	-0.310051	-0.349376		0.0128236	-0.00818331	-0.0231071	0.0103944	0.0309116	-0.00371078	-0.0127427	-0.00343476	-0.0135268		0.00806519	-0.0135002	0.0223006	0.0246358	0.00795851	-0.012323	-0.0128179	0.00721708	-0.00633321	-0.0127066	-0.0103085	0.0271524		-0.0200219	-0.00465744	0.0312898	-0.0123042	0.00367085	-0.0104053	0.00978312	0.00748082	0.00250194	0.0164964	-0.0163434
1394.39		-0.30577	-0.318221	-0.355241		-0.300187	-0.223502	-0.278015	-0.345309		-0.286392	-0.221504	-0.275213	-0.336964		0.0110729	-0.00811242	0.00251484	0.0134645	0.0312647	-0.0231104	-0.0177605	-0.0030977	-0.0118172		0.00819278	-0.0144696	0.0175607	0.0272436	0.0163541	0.00356226	-0.0143759	0.0206074	-0.00104559	-0.0113305	-0.0125394	0.0267875		-0.0196663	-0.00469969	0.0359525	-0.00998968	0.00649537	-0.00288097	0.00330954	0.0154475	0.00307123	0.0136032	-0.0179047
1396.92		-0.310793	-0.30623	-0.34798		-0.279381	-0.229253	-0.260068	-0.346213		-0.261162	-0.237474	-0.261127	-0.329811		0.00842848	-0.0116641	-0.00798315	0.0115302	0.0380767	0.00439439	-0.0240581	0.00161452	-0.0114216		0.00562049	-0.0141974	0.0214262	0.0295202	0.0190894	0.00615238	-0.0138382	0.01004	-0.00564999	-0.00953581	-0.0178322	0.0204754		-0.0194873	-0.00287089	0.0354168	-0.0111044	-0.000121924	-0.0032929	0.000693231	0.0124628	-0.000272449	0.014429	-0.0185912
1399.45		-0.317752	-0.31216	-0.342794		-0.261766	-0.23831	-0.266358	-0.349308		-0.247679	-0.253477	-0.272982	-0.333229		0.0101667	-0.00561203	-0.00550442	0.0135083	0.0427975	-0.0275489	-0.0190654	-0.00210933	-0.0118599		0.00159865	-0.0156891	0.00980531	0.0285308	0.0153116	-0.00356321	-0.0114517	0.000268633	-0.012325	-0.0124247	-0.0137956	0.0212509		-0.0177291	-0.0047512	0.0311263	-0.0116013	0.0039146	-0.00844498	0.00297027	0.015679	0.00344998	0.0141202	-0.0172252
1401.97		-0.326554	-0.339689	-0.343291		-0.249537	-0.239067	-0.298063	-0.349804		-0.238708	-0.269075	-0.304077	-0.341324		0.00949076	-0.00696237	-0.0402891	0.00389987	0.020689	0.00597314	-0.0183677	-0.00806906	-0.00637255		0.0054173	-0.0108428	0.0208763	0.0250944	0.0117659	-0.0125935	-0.0125704	0.0120198	0.00053965	-0.0104383	-0.0148106	0.0121628		-0.017963	-0.00428519	0.0253442	-0.00632176	0.00124261	-0.0106841	0.00699375	0.0285104	0.000790792	0.0152526	-0.0168702
1404.5		-0.339327	-0.379272	-0.350854		-0.247777	-0.241858	-0.34784	-0.355735		-0.240388	-0.281909	-0.349486	-0.351606		0.00243626	-0.00556599	-0.00810284	0.00891833	0.0265069	0.000766104	-0.0189322	-0.00471594	-0.0182453		0.00335195	-0.0150903	0.0128034	0.0273485	0.0163873	-0.0030106	-0.0111763	0.00506129	-0.0137145	-0.0117223	-0.0153508	0.0168061		-0.0213964	-0.00921488	0.0240335	-0.0135782	0.0108282	-0.00712801	0.00779565	0.0270595	0.00199112	0.0176979	-0.0199624
1407.03		-0.352565	-0.429121	-0.364535		-0.255001	-0.252198	-0.414846	-0.366881		-0.238129	-0.286845	-0.397569	-0.355905		0.0020242	-0.00981647	-0.0103048	0.0135863	0.0270318	-0.0135829	-0.0213271	0.000424732	-0.0383339		0.0087168	-0.0102555	0.0292737	0.0303048	0.0144616	0.00362152	-0.0136747	0.0076712	-0.00137662	-0.00768339	-0.0186498	0.0292872		-0.0224328	-0.00505944	0.0365619	-0.0100055	-0.00793763	-0.0177968	0.0169994	0.00920433	0.00374881	0.0168593	-0.023638
1409.55		-0.355503	-0.46146	-0.370567		-0.267968	-0.256703	-0.469434	-0.375437		-0.244319	-0.282584	-0.428576	-0.355767		0.00436563	-0.00977637	-1.34891e-05	0.013849	0.0349718	-0.00220679	-0.0272838	-0.0036737	-0.0138534		0.00863974	-0.0139968	0.0204124	0.0292989	0.0135369	-0.00603469	-0.0129017	0.0108847	-0.00787589	-0.0156745	-0.0118224	0.0123574		-0.0231643	-0.00571643	0.0357968	-0.00688004	0.0122495	-0.00746915	0.00702615	0.0236789	0.0124703	0.0179814	-0.0178185
1412.07		-0.344725	-0.478622	-0.366042		-0.272932	-0.249953	-0.499555	-0.371608		-0.253051	-0.275186	-0.452097	-0.349394		0.000415716	-0.00953133	-0.0177707	0.00598394	0.031779	0.00622093	-0.0187906	-0.000845152	-0.0489034		0.00794321	-0.0130235	0.0280866	0.0263765	0.0120085	-0.00746202	-0.0131143	0.0150039	-0.000500674	-0.0138629	-0.00911643	0.0240701		-0.017291	-0.00427376	0.024625	-0.0161458	0.0143478	0.00632284	0.00687381	0.0288728	-7.38812e-05	0.0185457	-0.016103
1414.6		-0.332427	-0.487187	-0.351606		-0.268231	-0.226756	-0.506008	-0.356642		-0.250982	-0.257344	-0.466245	-0.337177		0.00621775	-0.00915947	0.00592428	0.00278683	0.0339663	0.010558	-0.0256143	-0.00124447	0.0219754		0.00528179	-0.0103051	0.0238085	0.0242516	0.0114102	2.87683e-05	-0.0121221	0.00689493	-0.0115456	-0.0125702	-0.0170889	0.00637816		-0.017438	-0.0068663	0.0307786	-0.00925626	0.00219419	-0.0124446	0.00255035	0.0211019	-0.00149765	0.0161773	-0.0157287
1417.12		-0.308259	-0.475633	-0.326148		-0.257036	-0.200889	-0.499983	-0.333721		-0.2382	-0.227373	-0.461503	-0.312113		0.00969174	-0.0134261	0.0165605	0.00983162	0.0454647	-0.0156614	-0.0126043	0.0103016	-0.0166715		0.00761477	-0.00988653	0.0263728	0.0269751	0.0146321	-0.00381412	-0.00325814	0.0112535	-0.000442901	-0.0124074	-0.0155757	0.0252557		-0.023298	5.13494e-05	0.0251239	-0.014608	0.00101279	-0.00989249	0.00555198	0.0128286	0.0059161	0.0164012	-0.0212536
1419.64		-0.277583	-0.444967	-0.287949		-0.239907	-0.178241	-0.476944	-0.301466		-0.216776	-0.192942	-0.448325	-0.286077		0.00572955	-0.0105808	0.00906452	0.00883226	0.0416103	0.00490155	-0.019564	6.4261e-05	-0.0261597		0.00248635	-0.0122086	0.0208669	0.0272928	0.0108773	0.00759231	-0.0136847	0.00180558	-0.015429	-0.0110635	-0.016583	0.0176685		-0.0161805	-0.00461929	0.0227569	-0.0109472	0.003649	-0.0112129	0.00294198	0.014054	0.00330479	0.0160846	-0.0196238
1422.16		-0.246184	-0.411855	-0.239082		-0.216338	-0.151646	-0.448761	-0.25703		-0.183827	-0.160629	-0.418869	-0.244227		0.00937604	-0.00930908	0.00551106	0.0181548	0.0198554	-0.0180685	-0.0173296	0.00527979	-0.0308542		-0.0013455	-0.0211473	0.00905586	0.0257988	0.0171017	0.0089658	-0.00723019	0.0124305	-0.014418	-0.00888639	-0.0174108	0.0205045		-0.019097	-0.00161521	0.029592	-0.0115637	0.0081575	0.00761932	0.00411314	0.00664081	9.16763e-05	0.0195407	-0.0185504
1424.68		-0.216182	-0.356113	-0.17223		-0.177843	-0.127547	-0.399637	-0.189273		-0.144042	-0.130403	-0.368098	-0.178332		0.0117045	-0.0077545	-0.0127732	0.01367	0.0160829	0.014373	-0.0134402	0.00521004	0.004807		0.00362041	-0.0139289	0.0148188	0.0221261	0.0148304	-0.00710591	-0.00587271	0.0142161	0.00118033	-0.0145642	-0.017623	0.0175637		-0.01888	-0.0100394	0.0271273	-0.00771208	0.000314286	-0.0135267	0.00308223	0.00792515	0.0073182	0.0173923	-0.0142109
1427.2		-0.167716	-0.26699	-0.0619288		-0.116057	-0.10084	-0.325255	-0.0885923		-0.0858563	-0.0977508	-0.286618	-0.0701017		0.0163026	-0.00469251	-0.0188285	0.00980025	0.0124095	0.0173261	-0.0186824	-0.00369716	-0.00620235		0.00848846	-0.00969443	0.0252828	0.0221224	0.0121254	-0.000326558	-0.012471	0.00813945	-0.00559827	-0.0133985	-0.0153721	0.0180088		-0.0199498	-0.00653509	0.0301321	-0.0113457	0.00485667	-0.00752415	-0.00271177	0.00498152	-0.00184485	0.0194683	-0.0200553
1429.72		-0.0862222	-0.126494	0.115101		-0.0190314	-0.0531662	-0.208583	0.0656807		0.000310344	-0.0514534	-0.16938	0.0829043		0.0208906	-0.00726151	-0.0382168	0.00954575	0.0159569	0.0191568	-0.0243766	-0.00530377	-0.0047782		0.00971991	-0.0121121	0.0245198	0.0210815	0.0139843	0.0011603	-0.0074185	0.0127392	-0.0011719	-0.0110287	-0.0141063	0.0264315		-0.0183538	-0.00353519	0.0208665	-0.0138552	-9.55329e-05	-0.0157673	0.000686001	0.00992597	0.00226799	0.0193431	-0.0166623
1432.24		0.0320374	0.052422	0.342004		0.115148	0.0340033	-0.0509845	0.276201		0.121862	0.0223134	-0.0241014	0.27955		0.0203479	-0.00973965	-0.0333071	0.00814619	0.038812	0.014198	-0.0113322	0.00351992	-0.0134469		0.00648764	-0.0122258	0.0194237	0.0175755	0.00392561	-0.0106148	-0.00511399	0.00812015	-0.00852102	-0.0145928	-0.0103216	0.0177264		-0.0216309	-0.00481093	0.0269159	-0.0172659	0.000720185	-0.00986526	0.00318115	0.0210056	0.00478046	0.0194999	-0.0171505
1434.75		0.171645	0.242969	0.590264		0.267047	0.149819	0.110499	0.494927		0.27232	0.133469	0.14407	0.498997		0.0146443	-0.0114848	-0.0177783	0.00371671	0.0279388	-0.00397493	-0.0203461	0.0024109	-0.0149884		0.0075965	-0.0111033	0.0225954	0.0220686	0.00943106	-0.0110849	-0.0070208	0.00678808	-0.00805127	-0.0121753	-0.00983484	0.0215348		-0.0143926	-0.00864217	0.0232997	-0.0103803	0.00185264	-0.00857917	0.00714446	0.013842	-0.00934734	0.0195914	-0.0167074
1437.27		0.326906	0.422933	0.803825		0.413649	0.277033	0.258086	0.681035		0.420993	0.25719	0.297914	0.68646		0.00554726	-0.00987161	0.00272761	0.00711954	0.0228666	0.0221675	-0.0213103	0.00106682	-0.0233369		0.00534279	-0.0127768	0.0187025	0.0250275	0.0105723	-0.00297287	-0.00619017	0.0064569	-0.00341362	-0.0132032	-0.0126428	0.0209613		-0.0235277	-0.00490853	0.0271635	-0.0101426	0.000941139	-0.00920385	0.00663089	0.0153036	-0.0074532	0.0141492	-0.0147129
1439.79		0.473229	0.558034	0.947889		0.53692	0.406297	0.372458	0.806718		0.548492	0.379989	0.406991	0.802871		0.0175295	-0.00415493	-0.0174549	0.00369507	0.018342	0.00694335	-0.0171419	-0.000866188	-0.0235748		0.00503688	-0.014327	0.0230136	0.0202498	0.0110213	-0.0192064	-0.00774824	0.0117875	-0.00173653	-0.0130102	-0.0126435	0.0209753		-0.0159261	-0.00919661	0.0357107	-0.00895987	-0.000558148	-0.00650659	0.00108968	0.0156456	-0.00370884	0.0190817	-0.0183013
1442.3		0.585885	0.619233	0.997876		0.62234	0.532846	0.44497	0.85904		0.637455	0.494008	0.478903	0.853436		0.0205597	-0.00445017	-0.0159445	0.00732916	0.0285805	-0.000826426	-0.0202316	-0.00396274	0.0049202		0.00655633	-0.0106616	0.0322765	0.0253214	0.0100107	-0.0040935	-0.00888793	0.00450925	-0.0105942	-0.00858714	-0.0134285	0.0256078		-0.0186985	-0.0100072	0.0312464	-0.0163508	-0.00338844	-0.00994585	-0.00121743	0.00797743	-0.00023331	0.0183472	-0.0170721
1444.81		0.65754	0.635027	0.970731		0.672693	0.625336	0.480461	0.848483		0.684207	0.575743	0.505859	0.839786		0.00340177	-0.00886193	0.00805998	0.00742057	0.0318875	-0.0116617	-0.0229158	0.000460018	0.00277563		0.00486421	-0.0144649	0.0219554	0.026832	0.0134497	-0.00313398	-0.00502242	0.00910513	-0.00429306	-0.0163868	-0.0103912	0.031853		-0.0221086	-0.00348644	0.036877	-0.00755598	-4.65252e-05	-0.0163953	0.00481626	0.0230114	0.00631578	0.0180586	-0.0190611
1447.33		0.694153	0.615772	0.901074		0.686138	0.679376	0.477966	0.794285		0.69632	0.626195	0.500486	0.79109		0.0109845	-0.00241226	-0.028101	0.00650654	0.0322786	-0.0149685	-0.0198002	0.0052309	0.00076876		0.00637193	-0.0135483	0.0290427	0.02396	0.0124322	-0.00473254	-0.00968619	0.00035938	-0.0103862	-0.0125023	-0.0132974	0.0244781		-0.0180803	-0.00928672	0.027537	-0.0108359	0.00351093	-0.00551774	0.00974216	0.0119029	-0.00321314	0.0189707	-0.0192424
1449.84		0.695686	0.578863	0.82243		0.675339	0.696132	0.458137	0.73422		0.680265	0.645316	0.477112	0.733545		0.00530367	-0.00855364	-0.00599389	0.0112692	0.0334535	0.000328928	-0.0243472	-0.00316687	0.00353199		0.0038134	-0.0145093	0.0257036	0.0270345	0.0161246	-0.00324592	-0.0132678	-0.00124983	-0.020609	-0.0166036	-0.0105481	0.0288613		-0.0134711	-0.00956518	0.0315526	-0.00816688	0.000116167	-0.0112291	0.00901432	0.0151798	0.00240201	0.0166682	-0.0198518
1452.35		0.671704	0.53854	0.754329		0.647991	0.688593	0.433408	0.688642		0.651509	0.640799	0.446987	0.688275		0.00709876	-0.00876861	0.00365745	0.0068599	0.0314289	0.00282871	-0.0162351	0.000789573	0.000392067		0.00583953	-0.0145146	0.019593	0.0286842	0.0178094	-0.00887269	-0.00445303	0.00833926	-0.000547528	-0.0164689	-0.0241964	0.0139685		-0.0196667	-0.00451712	0.0370212	-0.0149166	0.00447773	-0.00554747	0.015513	0.0115521	0.00224647	0.0166445	-0.0122909
1454.86		0.629413	0.503818	0.703406		0.608946	0.659741	0.391355	0.643383		0.611822	0.62232	0.417764	0.661127		0.00564367	-0.0041873	0.000251608	-0.000232761	0.0238558	0.0366654	-0.0141831	0.00255126	-0.0148859		0.00514812	-0.015091	0.0208199	0.0247592	0.0102323	-0.0202383	-0.00771348	0.00860392	-0.000863013	-0.0122107	-0.00992997	0.0173051		-0.0112846	-0.00755824	0.0226166	-0.00494823	0.00211	-0.01239	0.00942817	0.00849461	-0.00260242	0.017734	-0.02281
1457.37		0.58271	0.465616	0.654451		0.564058	0.619378	0.350586	0.59434		0.562257	0.581914	0.374368	0.620286		0.0137762	-0.0114227	-0.00276576	0.00059534	0.0129854	0.0387325	-0.0174617	0.00202237	0.0177179		-0.000246948	-0.00861225	0.0140019	0.0230434	0.0111272	0.00231616	-0.00839369	0.00823094	-0.00841646	-0.0115528	-0.0152321	0.0229599		-0.0167832	-0.00551361	0.023491	-0.00630588	-0.0105626	-0.0157783	0.00558774	0.00991132	0.00234704	0.0161971	-0.0215096
1459.88		0.531184	0.418467	0.600516		0.50893	0.566838	0.294572	0.538923		0.502381	0.533832	0.319777	0.567191		0.0131982	-0.0076216	0.00653838	0.0106876	0.0236329	-0.00985093	-0.0196184	-0.000886235	-0.0181101		0.00292363	-0.0171487	0.0130211	0.0295086	0.0127287	0.01415	-0.00346076	0.0122099	-0.0027552	-0.0141462	-0.0124216	0.0215904		-0.0175003	-0.00305752	0.0375531	-0.0123708	0.00687241	-0.0143459	0.0118822	0.0166364	0.00640761	0.0158713	-0.017839
1462.39		0.464816	0.34367	0.525327		0.440256	0.510506	0.227986	0.469042		0.429334	0.474554	0.254835	0.498615		0.011387	-0.000825401	-0.00430104	0.0109639	0.0312862	0.0182879	-0.0210431	0.00875944	-0.0078196		0.00419354	-0.0155569	0.0202217	0.0310778	0.0140313	0.00102115	-0.00134629	0.0123501	-0.00446435	-0.0139117	-0.0156511	0.0230004		-0.0114022	-0.00473523	0.0331736	-0.0073659	0.00874513	-0.00999853	0.00592226	0.0166529	0.00133885	0.0207367	-0.0137418
1464.89		0.383155	0.251842	0.435102		0.350938	0.43464	0.142109	0.378009		0.339275	0.398076	0.166248	0.410855		0.01544	-0.00774726	-0.0187299	0.00851052	0.0137912	-0.00320972	-0.0245056	-0.00381621	0.00881428		0.00435293	-0.0160984	0.0235604	0.0326442	0.0217553	0.00348324	-0.00966451	0.0127793	0.00110918	-0.0159281	-0.0143532	0.0189822		-0.0173992	-0.00518883	0.0265141	-0.0163042	-0.00131814	-0.00293168	0.00456462	0.00493104	-0.00969346	0.0162517	-0.0140526
1467.4		0.282409	0.133653	0.324469		0.239801	0.348488	0.0333509	0.270972		0.236163	0.314431	0.0694703	0.311158		0.0204553	-0.00461525	-0.0203687	0.00249442	0.0168511	0.033386	-0.0183311	0.000425958	-0.00470198		0.00474167	-0.0154424	0.0252435	0.0266083	0.0152209	-0.0184253	-0.00556274	0.0145336	-0.0170108	-0.0140069	-0.0134132	0.0194809		-0.0138489	-0.0116694	0.0274614	-0.00946962	0.00645417	-0.00311679	0.0148597	0.00343179	-0.00549298	0.0167411	-0.0157173
1469.91		0.162901	-0.00125487	0.198975		0.116983	0.252396	-0.0829344	0.154133		0.116195	0.223382	-0.0355193	0.201014		0.0252186	-0.00438142	-0.0398023	0.00542787	0.0172171	0.0213566	-0.0154725	0.000663419	-0.0171447		0.00318391	-0.0134339	0.0271133	0.0246075	0.0128377	-0.0109403	-0.00734176	0.00326002	-0.0139804	-0.0105661	-0.0160681	0.0152245		-0.014244	-0.00911199	0.0213571	-0.00781306	-0.000611384	-0.00548342	0.00982954	0.00350626	-0.00214431	0.0183184	-0.0158494
1472.41		0.0430091	-0.135825	0.0663122		-0.0151157	0.15125	-0.196025	0.0322921		-0.0129501	0.126137	-0.147034	0.077017		0.0126709	-0.00164445	-0.0101873	0.00869894	0.0266206	-0.0139786	-0.0159752	-0.00422948	-0.00361316		0.00246683	-0.0161934	0.026993	0.025693	0.0122804	-0.0108228	-0.0146141	0.00680495	-0.00704019	-0.0107903	-0.0125904	0.0195211		-0.0129711	-0.00727746	0.0194449	-0.00744177	0.000117325	-0.0165317	0.0154727	0.00287691	-0.00346555	0.0134784	-0.0214796
1474.92		-0.0652058	-0.251099	-0.056032		-0.138215	0.0653367	-0.296566	-0.0841787		-0.137304	0.0380522	-0.251429	-0.0386289		0.0206847	-0.0194852	-0.0066701	0.0126188	0.0294906	-0.0159126	-0.0165795	-0.0042893	-0.030636		0.0147957	-0.00261945	0.0293685	0.0123516	-0.00155873	-0.0107508	-0.0107745	0.015628	-0.000167013	-0.0170659	-0.0291726	-0.00765624		-0.0143847	-0.00813486	0.0281725	-0.00620459	0.0119738	-0.0144355	0.0232311	0.0251428	0.0118117	0.0113644	-0.0169235
1477.42		-0.15005	-0.343682	-0.16555		-0.241634	-0.00628647	-0.373092	-0.187194		-0.244203	-0.0274018	-0.339093	-0.142649		0.024534	-0.0124689	0.0166673	0.00895944	0.0315067	0.00878223	-0.0175033	-6.9925e-05	-0.0221637		0.0138268	-0.00378256	0.0264659	0.00596786	-0.000609068	-0.0132252	-0.0123141	0.0118325	-0.00121279	-0.01507	-0.0181231	0.0140434		-0.0122982	-0.0064164	0.0253602	-0.00698001	0.0112328	-0.00772102	0.0140975	0.0332903	0.0146132	0.0142053	-0.0193895
1479.92		-0.210943	-0.41273	-0.257442		-0.322376	-0.0631237	-0.434597	-0.269715		-0.329115	-0.0757906	-0.406605	-0.229739		0.0274615	-0.0148731	-0.0014378	0.0119906	0.0335516	0.00219804	-0.0244391	-0.00507789	-0.00904926		0.0182447	0.00185687	0.0376347	0.00511969	-0.00926896	-0.000399589	-0.0148664	0.0116748	-0.00128512	-0.012044	-0.0209125	0.00494927		-0.0134164	-0.00922507	0.0223678	-0.00621384	0.00521651	-0.00385151	0.0129938	0.0335058	0.0257764	0.01632	-0.0192023
1482.43		-0.249429	-0.449368	-0.326277		-0.376057	-0.103726	-0.468174	-0.3309		-0.380884	-0.111611	-0.445165	-0.295941		0.0322288	-0.0137829	-0.00735482	0.012796	0.0369734	-0.011128	-0.0314054	-0.00766259	-0.00835764		0.015571	0.00535157	0.0378169	0.0131218	0.000234017	0.00421537	-0.00363395	0.0154518	0.000462396	-0.0147068	-0.0177113	0.0184478		-0.0117711	-0.012379	0.0259004	-0.0110984	0.00915048	-0.0125813	0.0240704	0.0238572	0.012543	0.00782555	-0.0166308
1484.93		-0.271346	-0.455242	-0.363657		-0.407897	-0.134843	-0.472903	-0.367377		-0.416134	-0.14079	-0.458537	-0.338733		0.0217396	-0.0146478	0.00607009	0.0036025	0.0329635	0.000741231	-0.0172145	-0.00642744	-0.0316131		0.0108343	-0.000402837	0.0173518	0.0147222	0.00317514	0.00142142	-0.00686474	0.0178644	-0.00165724	-0.0144534	-0.0138471	0.0229412		-0.0126169	-0.0054867	0.0323883	-0.0128439	0.0110748	-0.004694	0.0200086	0.0134908	-0.00132217	0.0179382	-0.0221869
1487.43		-0.289812	-0.438894	-0.378187		-0.418365	-0.16936	-0.457967	-0.384321		-0.428848	-0.17457	-0.445393	-0.359556		0.0224099	-0.0186941	0.000120067	0.00650845	0.0334687	0.0043028	-0.0191148	-0.00832115	-0.0241921		0.0099736	-0.00607817	0.0122841	0.016232	0.00199867	0.0101418	-0.0102426	0.0090554	0.000357784	-0.0134915	-0.0172532	0.0180789		-0.0151783	-0.00933259	0.0293787	-0.0104438	0.0110597	-0.0145223	0.0189128	0.0207802	0.00243203	0.0123701	-0.0148185
1489.93		-0.310733	-0.413546	-0.374498		-0.415139	-0.211491	-0.431656	-0.385598		-0.426296	-0.212537	-0.420747	-0.367366		0.0235811	-0.0171132	-0.00390445	-0.00124869	0.0340311	0.0102884	-0.0210443	-0.0119758	-0.0195746		0.0111727	-0.00678205	0.0201274	0.0121876	-0.00327675	-0.00306304	-0.0132404	0.00817627	-0.00199933	-0.0151484	-0.0252974	-0.00408272		-0.0136216	-0.012916	0.0270234	-0.0109257	0.00946391	0.00190108	0.0181837	0.0277368	0.0104513	0.0117831	-0.0170993
1492.43		-0.332143	-0.38865	-0.367319		-0.405312	-0.260991	-0.397615	-0.375505		-0.419132	-0.259999	-0.389947	-0.369991		0.0274147	-0.0196638	-0.00746775	0.00705718	0.0405387	0.00117051	-0.0263445	-0.00718489	-0.0278101		0.0103491	-0.00591395	0.0238323	0.0142479	0.00389288	-0.00839678	-0.0142614	0.00809244	-0.0120815	-0.0147874	-0.0203667	0.0129701		-0.0130134	-0.00859171	0.026726	-0.0165438	0.0136941	-0.0131484	0.018875	0.0173724	0.00461261	0.0149211	-0.0125375
1494.92		-0.354312	-0.369893	-0.352365		-0.395456	-0.308307	-0.374659	-0.361796		-0.411723	-0.307506	-0.369287	-0.364235		0.0266426	-0.0197201	-0.00311168	0.00727322	0.0293504	0.0125804	-0.020284	-0.00917738	-0.0171658		0.0150282	0.00220893	0.0317274	0.0170234	0.00169147	-0.00737158	-0.0134972	0.00486207	-0.00781582	-0.0156052	-0.0184529	0.0216248		-0.0139254	-0.00850386	0.0303979	-0.0140499	0.0104492	-0.00119897	0.016811	0.0240796	0.00290158	0.0133053	-0.0203354
1497.42		-0.37141	-0.361733	-0.3438		-0.384333	-0.346563	-0.35789	-0.350957		-0.399488	-0.341501	-0.36288	-0.356416		0.0318345	-0.00774399	-0.0452572	0.0111353	0.0364709	-0.00174665	-0.0177299	-0.00653934	-0.0131145		0.0178566	-0.000992903	0.0281684	0.0159678	-2.54597e-05	-0.00640343	-0.0188537	0.00756698	-0.00658643	-0.0146385	-0.019909	0.0194353		-0.016035	-0.00780543	0.0305604	-0.0107257	0.0121847	-0.00967883	0.0177082	0.0187226	0.00156312	0.0161146	-0.020326
1499.92		-0.385547	-0.377178	-0.343104		-0.378199	-0.370256	-0.362261	-0.344529		-0.391019	-0.364579	-0.376949	-0.352014		0.0189552	-0.0222927	0.0100812	0.0163817	0.0317744	-0.00859901	-0.02698	-0.00877889	0.00849188		0.00913455	-0.00155118	0.0168349	0.0160261	-0.00121517	-0.00730117	-0.0147523	0.0101481	-0.00152957	-0.0110752	-0.0195029	0.0299539		-0.0091242	-0.0153836	0.0289541	-0.0111266	0.0100184	-0.00797626	0.0194506	0.0272858	0.00512215	0.0139044	-0.0221056
1502.41		-0.393195	-0.396338	-0.347888		-0.37532	-0.381213	-0.385211	-0.347722		-0.383432	-0.379083	-0.39465	-0.351715		0.0187077	-0.0164899	-0.00516573	0.00155541	0.023148	0.0190619	-0.0223927	-0.0118556	-0.0174499		0.0099722	-0.00166999	0.0147931	0.0147598	-0.00198364	-0.00671272	-0.0176771	0.00212282	-0.0244662	-0.0107414	-0.0155874	0.0384349		-0.0136742	-0.0132253	0.0255316	-0.0188818	0.0159988	-0.00749951	0.0147821	0.0160686	0.00213915	0.0144623	-0.0190339
1504.91		-0.394166	-0.420653	-0.355509		-0.37961	-0.387299	-0.415273	-0.357492		-0.38891	-0.384165	-0.416652	-0.35676		0.0225188	-0.0146413	-0.036732	0.004744	0.0371217	0.0112523	-0.0238362	-0.00835914	-0.0213475		0.0141681	6.9306e-05	0.0198825	0.0139586	0.000467901	-0.017612	-0.0118709	0.00918684	0.0029276	-0.0155681	-0.0215864	0.00504208		-0.0132182	-0.0126153	0.023434	-0.0166858	0.0112088	-0.0192987	0.0213974	0.0258364	0.00967603	0.016023	-0.0210708
1507.4		-0.400105	-0.446126	-0.366213		-0.392736	-0.392544	-0.453252	-0.376711		-0.399158	-0.388162	-0.433733	-0.364335		0.0204732	-0.0186523	-0.0194113	0.0120039	0.0429286	0.00857573	-0.0205147	-0.0131507	-0.0245305		0.0182722	-0.000391983	0.0272372	0.0100091	-0.00118042	-0.00466468	-0.0152206	0.0166843	0.00679302	-0.0170238	-0.0230386	-0.00457669		-0.0136364	-0.0109184	0.0257525	-0.0223431	0.0157426	-0.0244954	0.0142847	0.026132	0.00428027	0.014695	-0.0208954
1509.9		-0.409116	-0.466495	-0.378906		-0.405344	-0.40284	-0.484255	-0.39094		-0.409322	-0.391912	-0.443772	-0.373092		0.0140403	-0.0195169	0.00276419	0.017599	0.0461105	0.00386696	-0.0197707	-0.00398002	-0.0147724		0.0155381	-0.00395241	0.0218116	0.00605659	-0.00475859	-0.0112198	-0.0191706	0.00734427	-0.00742807	-0.0148343	-0.020644	0.0104998		-0.0140979	-0.0070115	0.0328119	-0.0207474	0.0129313	-0.0268076	0.014012	0.0184264	-0.00414472	0.0125209	-0.0191713
1512.39		-0.419394	-0.477743	-0.392524		-0.412906	-0.414219	-0.495783	-0.395512		-0.417928	-0.400597	-0.444448	-0.380601		0.017385	-0.0146793	-0.0106589	0.0136502	0.0452568	0.011718	-0.0204878	-0.0118013	-0.040836		0.0186069	-0.00501277	0.0282088	0.00319217	-0.0127603	-0.0167335	-0.0129058	0.0179011	-0.000983169	-0.0152161	-0.0236545	-0.00310791		-0.0164897	-0.0065089	0.033072	-0.0191843	0.0118928	-0.0252073	0.0137484	0.0160925	-0.00266734	0.0148809	-0.0221138
1514.88		-0.42758	-0.478048	-0.396735		-0.415968	-0.424119	-0.494845	-0.397887		-0.418221	-0.410205	-0.438589	-0.382078		0.0191873	-0.0265933	0.00285712	0.0110216	0.0412433	0.00377935	-0.0189389	-0.0102938	-0.0346123		0.0180957	-0.00255615	0.0282421	0.008234	-0.0086274	-0.00113861	-0.0132651	0.00762719	-0.0142888	-0.0155145	-0.016453	0.00686636		-0.010865	-0.0119684	0.0292115	-0.00595449	0.0139731	-0.00213437	0.0220196	0.0232357	0.0092414	0.0143106	-0.0219712
1517.37		-0.430962	-0.461547	-0.394172		-0.411662	-0.429067	-0.470862	-0.393511		-0.410625	-0.418222	-0.430193	-0.379926		0.0235948	-0.0216074	-0.000895301	0.00618059	0.0395873	-0.0030603	-0.0253626	-0.00563646	-0.0150098		0.0147691	-0.00662849	0.00949111	0.0106685	-0.00927025	-0.0041031	-0.0114109	0.00962257	-0.00840649	-0.0148327	-0.0173558	0.0103074		-0.0121794	-0.0103307	0.0304854	-0.00925565	0.0103903	0.00297992	0.0212021	0.0213883	0.00479379	0.00660851	-0.0145526
1519.86		-0.434197	-0.449809	-0.389888		-0.407138	-0.431263	-0.447414	-0.38789		-0.405808	-0.426903	-0.423463	-0.378256		0.0259366	-0.0212239	-0.0053199	0.00058201	0.0310268	0.00417193	-0.0297604	-0.00895074	-0.0205394		0.0121794	-0.00949173	0.0159639	0.0208457	0.0052994	-0.00230111	-0.0115538	0.0113428	-0.0024063	-0.0152598	-0.0149378	0.00963294		-0.0116212	-0.00882459	0.026241	-0.00574549	0.0165591	-0.00448025	0.0213278	0.0169226	0.00187571	0.0126688	-0.0211759
1522.35		-0.432895	-0.430908	-0.382357		-0.403592	-0.43364	-0.433372	-0.383571		-0.40175	-0.432996	-0.419143	-0.376247		0.0189895	-0.02276	0.0103818	0.00403873	0.0379993	0.0131663	-0.0220263	-0.0101737	-0.0173888		0.0108341	-0.00639942	0.0155947	0.021324	0.00433765	0.00118905	-0.0124732	0.00667617	-0.00446379	-0.0109906	-0.0199889	0.0106276		-0.0117422	-0.0139153	0.0215353	-0.0132248	0.00992638	0.0036115	0.0204603	0.0255731	0.00532432	0.0116718	-0.0209999
1524.84		-0.429204	-0.418843	-0.377399		-0.401637	-0.434633	-0.421185	-0.383432		-0.400343	-0.433201	-0.416054	-0.37434		0.0206086	-0.0269033	0.00414014	-0.000436986	0.031982	0.00457911	-0.0230727	-0.00810466	-0.0141548		0.0135458	-0.00652028	0.0158051	0.0187745	0.00804689	-0.00417694	-0.0171165	0.00821226	0.00679406	-0.0144297	-0.0161221	0.0184135		-0.00860377	-0.01658	0.0237833	-0.0213912	0.0130705	-0.0178331	0.0158949	0.0139154	0.00132892	0.00945606	-0.0186257
1527.33		-0.430583	-0.413137	-0.375552		-0.400161	-0.430832	-0.403899	-0.382048		-0.394616	-0.434148	-0.40416	-0.371804		0.0122272	-0.0192947	0.00156733	-0.00226842	0.0347739	-0.00861204	-0.0202428	-0.00693883	-0.00512576		0.0132059	-0.00377444	0.0169194	0.0171071	0.00754401	-0.00038314	-0.016569	0.017389	-0.00235938	-0.0132875	-0.0184258	0.00514257		-0.0116714	-0.0138581	0.0273457	-0.0122139	0.0114203	0.0051263	0.0127533	0.0111166	-0.00994269	0.0103622	-0.0131307
1529.82		-0.433021	-0.41026	-0.373805		-0.394258	-0.434016	-0.383433	-0.378305		-0.388297	-0.429128	-0.390112	-0.368876		0.0166455	-0.019522	0.00167452	0.0070923	0.0329303	0.00923482	-0.0249297	-0.00700404	-0.00208074		0.0166435	-0.00330415	0.00727092	0.0130666	0.00608231	-0.00186267	-0.0163633	0.00589735	-0.0221824	-0.0154503	-0.0181358	0.013037		-0.0113311	-0.0178337	0.0252485	-0.0113618	0.0100433	0.000748347	0.0158206	0.037201	0.00231468	0.011214	-0.020842
1532.3		-0.430614	-0.395465	-0.371949		-0.386013	-0.43126	-0.357212	-0.371768		-0.380364	-0.419887	-0.364517	-0.364531		0.0254124	-0.0198978	0.000456117	-0.00389839	0.0343306	0.0073225	-0.0273488	-0.0107886	0.00360376		0.019831	-0.00450903	0.0277407	0.00728638	0.00615452	0.00198338	-0.0151778	0.00488238	-0.0226138	-0.0110951	-0.020084	0.0147456		-0.0149187	-0.00570666	0.0349663	-0.0247398	0.0157461	-0.0126115	0.0170239	0.0267921	0.000514111	0.0035403	-0.0141569
1534.79		-0.424248	-0.367598	-0.364217		-0.377374	-0.424609	-0.322062	-0.365452		-0.371195	-0.41404	-0.335363	-0.359095		0.0187035	-0.0267416	0.0207708	-0.00281384	0.0292193	0.00328536	-0.0172605	-0.00696198	-0.0113426		0.0184967	-0.00205356	0.0170214	0.00639827	-0.00056669	-0.00417978	-0.0174584	0.0256775	0.00213706	-0.0144069	-0.0177702	0.00801361		-0.0107745	-0.00930194	0.0327004	-0.0231569	0.0124371	-0.00978346	0.017063	0.0387675	0.00627855	0.0054775	-0.0149917
1537.27		-0.409808	-0.321791	-0.352123		-0.362647	-0.414764	-0.277609	-0.354187		-0.367182	-0.413504	-0.301481	-0.352365		0.0243684	-0.0299472	0.0204183	0.0114849	0.0381582	0.000332858	-0.0200425	-0.0132703	-0.00454302		0.00989516	-0.0100592	0.00971623	0.0120511	-0.00150753	0.00296714	-0.0122256	0.00937809	-0.0121355	-0.0133865	-0.0140591	0.0187251		-0.0100221	-0.00996725	0.0338477	-0.0135082	0.00674781	-0.0150669	0.0202296	0.0358155	0.00484752	0.0117444	-0.0217044
1539.76		-0.393743	-0.272112	-0.335607		-0.343346	-0.404731	-0.22668	-0.340007		-0.355291	-0.402204	-0.259689	-0.342316		0.0303534	-0.0322948	0.00538434	0.00287355	0.030304	0.00447437	-0.0198556	-0.00965759	-0.000545227		0.0128925	-0.00691244	0.0215852	0.0194572	0.00842373	0.00133419	-0.0151561	0.0118848	-0.00254472	-0.0156513	-0.0111677	0.0282544		-0.00852976	-0.00912036	0.034137	-0.0133822	0.0101617	0.00179687	0.013912	0.0462597	0.0187018	0.0160816	-0.0172309
1542.24		-0.371934	-0.214469	-0.313748		-0.321342	-0.392519	-0.176311	-0.324136		-0.33364	-0.386563	-0.221651	-0.328636		0.0305214	-0.0281107	-0.000931463	0.00200013	0.033635	0.0253372	-0.0194317	-0.00916621	-0.0108242		0.0142755	-0.00110438	0.0184522	0.0174789	0.00012077	-0.00867515	-0.0110426	0.0122792	-0.0115331	-0.013055	-0.0163511	0.0147956		-0.0090917	-0.0102651	0.0271281	-0.0194434	0.0117376	-0.0169729	0.0216657	0.0576421	0.015506	0.00976161	-0.0177049
1544.72		-0.347757	-0.171475	-0.297074		-0.297637	-0.374113	-0.131264	-0.308533		-0.309978	-0.372432	-0.18407	-0.315129		0.0280549	-0.0274692	-0.00524987	0.00114743	0.033764	-0.00220057	-0.0264102	-0.00295648	0.00297692		0.0150488	0.00215542	0.0184387	0.00550527	-0.0023858	-0.0110865	-0.0125773	0.0113571	-0.00553208	-0.0151879	-0.0157203	0.0163286		-0.00961479	-0.00925769	0.0303355	-0.0180396	0.0098254	-0.014289	0.0217847	0.0433378	0.00393142	0.0066212	-0.0145903
1547.2		-0.326427	-0.143552	-0.284229		-0.279736	-0.351522	-0.0874707	-0.292185		-0.276194	-0.354524	-0.146078	-0.298086		0.021607	-0.028094	0.0173321	0.00382324	0.0362784	0.008188	-0.0227055	-0.00522859	0.00262027		0.0184236	0.00279159	0.0335321	0.0157721	0.00644006	-0.0118352	-0.0148839	0.0110332	0.00403486	-0.0157968	-0.0143367	0.0210036		-0.0081528	-0.0104471	0.018005	-0.013591	0.00531361	-0.00223722	0.0169722	0.0483427	0.00722622	0.0140523	-0.0160958
1549.69		-0.305932	-0.128094	-0.271773		-0.2598	-0.33253	-0.059889	-0.278417		-0.244656	-0.332602	-0.117909	-0.283982		0.0228591	-0.0263629	0.0130851	0.00250927	0.0322294	0.0210491	-0.0185908	-0.01336	-0.005488		0.0123554	-0.00389473	0.016851	0.0157267	-0.000891657	-0.0176875	-0.0126666	0.00420606	-0.0105554	-0.0163698	-0.0176277	0.0175742		-0.00930309	-0.0155943	0.0218605	-0.00985235	0.00686457	-0.0112629	0.0194683	0.055222	0.0157256	0.0106634	-0.022776
1552.17		-0.286336	-0.110438	-0.26356		-0.242962	-0.314642	-0.0401423	-0.267048		-0.218486	-0.313731	-0.0927996	-0.273027		0.0295754	-0.0199814	-0.0147453	0.00105028	0.029282	0.00762849	-0.0226936	-0.0113164	-0.0079287		0.0164129	-0.00531283	0.017039	0.0161862	0.00359028	-0.0182342	-0.007163	0.0201134	0.0260648	-0.0153568	-0.0173525	0.0149918		-0.0151346	-0.00477826	0.0312275	-0.0109212	0.00793808	0.000596689	0.014992	0.0304731	0.00169081	0.0126449	-0.0146887
1554.65		-0.266352	-0.0853562	-0.255394		-0.231945	-0.296821	-0.00947426	-0.258933		-0.199717	-0.297014	-0.0652323	-0.267602		0.0221842	-0.0153027	-0.0211705	0.00228817	0.0364597	0.00881841	-0.0178988	-0.0108514	-0.00877951		0.0162282	-0.00451812	0.0138528	0.0153085	0.0148278	-0.0168892	-0.0181927	0.00666253	-0.0208859	-0.0156163	-0.0169672	0.030693		-0.0078256	-0.0115247	0.0254957	-0.00768249	0.00667542	-0.0101398	0.022548	0.0147603	-0.00117744	0.00556445	-0.0186653
1557.12		-0.244722	-0.0457607	-0.246464		-0.219868	-0.271369	0.0390826	-0.247133		-0.190959	-0.27348	-0.0217086	-0.258989		0.0226003	-0.0175861	0.00382576	-3.26321e-06	0.0232578	0.0185717	-0.0243927	-0.00729655	-0.00332579		0.0159396	0.0017405	0.019906	0.0185796	0.0116152	-0.00449827	-0.0151458	0.0117451	-0.00705429	-0.0153648	-0.0218184	0.0186415		-0.00843321	-0.00753259	0.0198307	-0.00542939	0.0167871	0.0145471	0.0228667	-0.000726489	-0.0101066	0.013768	-0.0172971
1559.6		-0.224252	0.01289	-0.229889		-0.206263	-0.240994	0.106543	-0.234125		-0.184464	-0.240272	0.0342039	-0.251412		0.0321352	-0.0220128	-0.0145734	0.0033798	0.0277619	0.0209976	-0.0219744	-0.0130873	-0.00497929		0.0142854	-0.00291974	0.0151934	0.0181451	0.00740785	-0.0128476	-0.0185551	0.00778017	-0.000626509	-0.0162328	-0.0197184	0.0124542		-0.00854067	-0.0118879	0.0172383	-0.0129927	0.0141986	-0.00613758	0.0195947	0.0260087	-0.00132608	0.0130905	-0.0167368
1562.08		-0.194684	0.0897735	-0.211155		-0.198073	-0.205026	0.185388	-0.22079		-0.18246	-0.204489	0.0936239	-0.245075		0.0356819	-0.0267713	-0.0226042	0.00257505	0.0317972	0.0433448	-0.0237182	-0.0054758	-0.0306152		0.0141354	-0.00518003	0.0187059	0.0182985	0.016848	0.00508999	-0.0149294	0.0183207	0.0113409	-0.017211	-0.0141228	0.0269604		-0.0129598	-0.0116682	0.0289146	-0.0129379	0.0222624	-0.00891772	0.0183012	0.0142186	-0.00547482	0.00385717	-0.0116779
1564.56		-0.155034	0.158411	-0.195352		-0.198624	-0.158479	0.259776	-0.209794		-0.188989	-0.161778	0.15426	-0.240928		0.0371035	-0.0248417	-0.0180489	0.000726185	0.0255344	0.03156	-0.0197609	-0.0108867	-0.0121433		0.0127861	-0.00414519	0.0150688	0.0111552	0.00768626	-0.0141947	-0.00800483	0.0277214	0.0150968	-0.0173409	-0.013912	0.0226216		-0.0145974	-0.0155932	0.0244303	-0.0134553	0.0221903	-0.00400317	0.0182322	0.0192873	0.00226513	0.00678093	-0.0127961
1567.03		-0.108712	0.216003	-0.180326		-0.206029	-0.102595	0.324839	-0.196463		-0.193222	-0.108455	0.215269	-0.235841		0.0440813	-0.0215853	-0.0311485	0.0051601	0.0322087	0.0355893	-0.0162326	-0.00944627	-0.0100467		0.011489	-0.000526505	0.0157299	0.0119758	0.0100599	-0.00698465	-0.0137178	0.0088077	-0.00876487	-0.0150157	-0.018552	0.0115113		-0.0113531	-0.00744614	0.0268883	-0.0123991	0.00647522	-0.0116965	0.020845	0.00789614	-0.00362014	0.0111903	-0.0172823
1569.51		-0.0588245	0.257763	-0.167696		-0.214817	-0.0453235	0.37015	-0.185899		-0.19954	-0.0520487	0.258215	-0.230446		0.0303567	-0.0265175	0.0121256	0.00798495	0.0418866	0.0098033	-0.022062	-0.0140172	0.000155801		0.0112307	-0.00443658	0.00489167	0.0135901	0.0016187	-0.0174682	-0.016866	0.00248935	-0.00836791	-0.0158388	-0.0230213	0.0124206		-0.00830214	-0.00771149	0.0240228	-0.0118037	0.0135113	-0.000502304	0.022834	0.00774573	-0.00509384	0.00504737	-0.0186368
1571.98		-0.010958	0.293211	-0.157287		-0.220997	0.00725915	0.419135	-0.175342		-0.208488	0.00452962	0.296024	-0.221436		0.0303509	-0.0292996	-0.00211229	0.00529355	0.0363771	0.00285102	-0.02838	-0.00548177	0.00347606		0.0209583	0.00247385	0.0296933	0.0180644	0.0043001	-0.00669313	-0.0094055	0.0193754	0.0156386	-0.0132621	-0.0196457	0.0138021		-0.0133671	-0.0115163	0.0238493	-0.0135034	0.00796486	-0.00118758	0.0235395	0.0216195	-0.00442002	0.00774609	-0.0193158
1574.46		0.0402253	0.337216	-0.140234		-0.223824	0.056759	0.500799	-0.154367		-0.211034	0.0625186	0.355244	-0.203931		0.0353594	-0.0261044	-0.0154338	0.0134708	0.0261169	0.0247299	-0.0257449	-0.00918211	-0.00915182		0.0174811	-0.000915911	0.0122955	0.0147859	0.00710519	-0.00243583	-0.0140495	0.0167756	-0.0106668	-0.0157171	-0.0132997	0.0188636		-0.0133898	-0.00710764	0.0308564	-0.0161605	0.0164535	-0.00208868	0.0131939	-0.00133625	-0.00672562	0.0136954	-0.0242288
1576.93		0.080847	0.408163	-0.113878		-0.212127	0.0981472	0.62584	-0.116058		-0.207774	0.115784	0.44825	-0.169962		0.0291085	-0.0234458	-0.00229308	0.00456775	0.0259443	0.0317505	-0.0189277	-0.00697369	-0.00492417		0.0170313	-0.00329589	0.0182449	0.0169967	0.00513197	-0.00149202	-0.00956363	0.0179188	0.000778453	-0.01543	-0.0214078	0.0255052		-0.0112991	-0.015319	0.0323309	-0.0143245	0.0148018	0.00100335	0.00829138	0.00870443	0.00218692	0.0130952	-0.0224763
1579.4		0.117927	0.520573	-0.0725646		-0.181879	0.134055	0.795549	-0.0636791		-0.188533	0.151048	0.570575	-0.130656		0.0341781	-0.014858	-0.038557	0.0152575	0.0269749	0.0235954	-0.0266082	-0.00753995	0.00801716		0.0195999	-0.00144709	0.0241898	0.0159375	0.0026166	-0.00140761	-0.0152193	0.0196312	0.00359885	-0.0157125	-0.0214819	0.0197818		-0.0134724	-0.0100457	0.0322971	-0.0178292	0.00360381	-0.00654008	0.0201134	0.0222456	0.00447083	0.00987585	-0.0187235
1581.87		0.143679	0.649631	-0.0244558		-0.14393	0.149877	0.971304	-0.0108625		-0.163208	0.168241	0.710622	-0.0869413		0.0225498	-0.0122235	-0.0121935	0.010346	0.0232498	0.0163018	-0.0307411	-0.00861304	0.0267315		0.0161075	-0.000354283	0.0150736	0.0136813	0.00484591	-0.00617789	-0.0180678	0.0238312	-0.00447161	-0.0148897	-0.0151386	0.0268706		-0.0128	-0.00698712	0.0286859	-0.0144924	0.00403494	-0.00933721	0.0230744	0.0339862	0.00740937	0.0123053	-0.0200158
1584.34		0.141693	0.73243	0.01319		-0.115314	0.141912	1.08662	0.0223681		-0.141322	0.159357	0.81684	-0.0561411		0.0192273	-0.0217081	0.0113277	0.00369323	0.0320819	0.0650986	-0.0289507	-0.0108088	0.0136761		0.0171359	-0.0014338	0.0222603	0.0119241	0.00271686	-0.0280495	-0.00725024	0.0109615	-0.00302451	-0.0158493	-0.0179333	0.0141362		-0.0109188	-0.0073323	0.027033	-0.0142626	0.00414304	-0.00321139	0.0195017	0.0215264	0.00211684	0.0144614	-0.0177059
1586.81		0.114044	0.748024	0.0221549		-0.106176	0.107373	1.09096	0.0282434		-0.131024	0.125839	0.852002	-0.0476327		0.0229297	-0.0260449	0.0104379	0.00450238	0.0322509	0.0185678	-0.024616	-0.00835095	-0.0024331		0.0108832	-0.00775055	0.0248612	0.0175009	0.00502644	-0.0131077	-0.0163892	0.0193702	-0.000909698	-0.015234	-0.0151063	0.0189552		-0.0119085	-0.0117292	0.0257956	-0.0129943	0.0102115	2.14336e-05	0.0214698	0.0082357	-0.00165112	0.00425115	-0.0149822
1589.28		0.0619306	0.673906	0.0012371		-0.118639	0.0492805	0.973323	-0.00211098		-0.139895	0.0657258	0.782691	-0.0625913		0.0295383	-0.0292655	-0.013176	-9.06409e-05	0.0336505	0.0329025	-0.0213927	-0.0133607	0.000648201		0.0158052	0.000265139	0.0366081	0.0183029	0.0128736	0.00246207	-0.0156523	0.0221307	-0.00312686	-0.0162039	-0.017505	0.0196759		-0.01129	-0.00975312	0.0247396	-0.0150711	0.000567531	-0.00901324	0.0186909	0.00650388	-0.00446353	0.0129744	-0.019841
1591.75		-0.010121	0.520912	-0.0495979		-0.143913	-0.0189825	0.771958	-0.0535753		-0.162551	-0.00515701	0.626913	-0.0999599		0.0388843	-0.022045	-0.0262212	0.00506707	0.0306686	0.0465579	-0.0254543	-0.00396197	-0.0135214		0.015391	-0.00328562	0.0291013	0.0223458	0.0143595	-0.00270601	-0.00632424	0.0240427	0.0390227	-0.0167736	-0.0171485	-0.00297166		-0.0127293	-0.00983038	0.0314464	-0.0149316	0.0094025	0.00134507	0.0210654	0.0256416	0.00708353	0.0141967	-0.0197295
1594.22		-0.0800748	0.327342	-0.114762		-0.172952	-0.0812864	0.525474	-0.112312		-0.188148	-0.0740571	0.425576	-0.144973		0.0264761	-0.0332794	0.00364351	0.0236305	0.0213136	0.00966452	-0.0237809	-0.00729862	0.0186816		0.014818	-0.00129418	0.0211836	0.0214413	0.0132381	-0.00892201	-0.0127305	0.011112	-0.000187243	-0.0143953	-0.0172401	0.00811876		-0.0163403	-0.0118899	0.0331111	-0.0151226	0.00821284	-0.00571934	0.0198451	0.00589929	-0.00169063	0.012266	-0.0226544
1596.68		-0.13226	0.145799	-0.173447		-0.180329	-0.129032	0.299895	-0.162944		-0.197395	-0.129099	0.229975	-0.184819		0.0274177	-0.0283013	0.00757175	-0.000218033	0.027775	0.0355859	-0.0218033	-0.0144153	-0.00394345		0.0145757	-0.00241368	0.0222858	0.00584876	0.0153138	-0.0205264	-0.00780092	0.010057	0.00148075	-0.0143397	-0.014716	0.0103003		-0.0152974	-0.00480207	0.0357892	-0.0119219	0.0172907	-0.0192218	0.0260932	0.0155015	-0.00329312	0.0158322	-0.0224791
1599.15		-0.150807	0.0184843	-0.210327		-0.155469	-0.148009	0.143182	-0.191874		-0.169924	-0.154695	0.0786864	-0.209442		0.027809	-0.0295472	0.00805944	-0.00133462	0.0160717	0.0244592	-0.0201885	-0.00945525	0.00545976		0.0191077	0.0024027	0.0338206	0.00990875	0.00884764	-0.0148753	-0.0133958	0.0134167	-0.00812514	-0.0142088	-0.0204054	0.0144628		-0.0169605	-0.00544963	0.0354441	-0.0119098	0.00674974	-0.0186027	0.0183931	0.0144641	-0.0072927	0.0124956	-0.0143994
1601.61		-0.144913	-0.0505617	-0.220429		-0.109141	-0.147148	0.0498632	-0.203232		-0.121237	-0.150544	-0.00190272	-0.211406		0.0245872	-0.0247117	-0.000343642	0.00940298	0.0359227	0.0320565	-0.0183012	-0.0111263	-0.00581113		0.0213733	0.00508255	0.0277088	0.022566	0.0147408	-0.00874494	-0.0226423	0.0137233	-0.0120823	-0.010352	-0.0198209	0.0123136		-0.00944834	-0.00973964	0.0282453	-0.0161663	0.00797804	-0.00509176	0.0210367	0.0129094	-0.000685973	0.0159039	-0.0260814
1604.08		-0.13677	-0.0916074	-0.218753		-0.0620205	-0.137732	-0.00311246	-0.207883		-0.0763513	-0.136552	-0.0411537	-0.206855		0.018534	-0.0255136	0.0223128	0.00649223	0.0319487	0.0465365	-0.0200564	-0.0131683	-0.0027796		0.0195182	-0.00278288	0.0309028	0.0225326	0.0121158	-0.00909604	-0.0163652	0.0109297	-0.0109784	-0.0171723	-0.0162224	0.0166963		-0.012468	-0.00971984	0.0291414	-0.0167144	0.0047088	-0.00802184	0.021357	0.0264419	0.000584319	0.0151834	-0.0266963
1606.54		-0.122903	-0.10631	-0.217207		-0.0310826	-0.125797	-0.0341831	-0.206614		-0.037772	-0.117933	-0.060437	-0.201292		0.0222152	-0.021245	-0.00566719	0.00513295	0.0332845	-0.010015	-0.0201572	-0.0118271	-6.03631e-05		0.0124303	-0.00723126	0.0119558	0.0142826	0.00129826	-0.00503926	-0.0150216	0.00283844	-0.0202112	-0.0113132	-0.0201603	0.0138598		-0.00996392	-0.0101748	0.0252016	-0.018532	0.018374	-0.00746621	0.0215068	0.0327159	0.00741423	0.00907356	-0.020996
1609		-0.109407	-0.109173	-0.211658		-0.0184147	-0.113686	-0.0510553	-0.203129		-0.0229831	-0.107553	-0.0718993	-0.197378		0.0216359	-0.0244674	0.010291	0.0126125	0.0306512	0.0253206	-0.0282302	-0.0092111	0.00545992		0.0140726	-0.00649105	0.0228241	0.0160764	0.0154504	-0.0127521	-0.00855965	0.00968466	-0.0113299	-0.0126822	-0.0183752	0.0129076		-0.0132669	-0.0112568	0.0295307	-0.0172212	0.0118541	-0.00180672	0.0200673	0.0119704	-0.00776969	0.0170082	-0.0232588
1611.47		-0.102819	-0.113946	-0.212227		-0.0253067	-0.101328	-0.0631395	-0.196918		-0.0251003	-0.100244	-0.0814832	-0.196478		0.0296705	-0.026287	-0.00409119	0.00693882	0.027282	0.019427	-0.0270951	-0.00943729	0.000238983		0.012629	-0.00712321	0.0201724	0.0243989	0.0188897	0.0123942	-0.00865974	0.0163966	0.00202739	-0.0144476	-0.018394	0.0138367		-0.0136929	-0.00655027	0.0283884	-0.00414638	0.0140388	-0.00561732	0.020849	0.0362019	0.010386	0.0139489	-0.0259418
1613.93		-0.100082	-0.115771	-0.215028		-0.0437057	-0.0862656	-0.0737939	-0.193552		-0.0371928	-0.0960164	-0.0859987	-0.194016		0.0340322	-0.0271037	-0.00193331	0.00217032	0.0165695	0.00910197	-0.0258053	-0.00102969	0.0101748		0.013343	-0.00461435	0.0232422	0.00212881	0.0135186	-0.0151888	-0.00569178	0.0175306	0.0115898	-0.010663	-0.0244511	0.0164286		-0.0143314	-0.00363797	0.0321179	-0.00923771	0.00568482	-0.00632155	0.0199136	0.0211396	0.00330184	0.0120595	-0.0121169
1616.39		-0.0973404	-0.122064	-0.215866		-0.0573206	-0.0784448	-0.0765561	-0.18806		-0.0469064	-0.0989178	-0.0895826	-0.194725		0.0427522	-0.021607	-0.0290283	0.00956098	0.0300866	0.0316831	-0.0203753	-0.0130772	0.0088818		0.0153299	-0.00384755	0.0208804	0.0133591	0.0177662	-0.0109746	-0.0146492	0.0155522	0.000218951	-0.013899	-0.0170477	0.0144314		-0.0164519	-0.00793362	0.0458655	-0.00778015	0.00654944	-0.00465899	0.019123	0.0222985	0.0046465	0.00750002	-0.0182331
1618.85		-0.0959207	-0.123927	-0.214232		-0.0673994	-0.0774386	-0.0802322	-0.187317		-0.0491891	-0.099815	-0.100655	-0.196604		0.0344108	-0.0260386	-0.00937378	0.00409705	0.0318992	0.0309692	-0.0285321	-0.0108114	-0.000485527		0.0175107	-0.000599288	0.0187757	0.0138625	0.0130473	-0.0185441	-0.0131084	0.0182747	0.00594361	-0.0121103	-0.0189716	0.0120136		-0.0169508	-0.00580808	0.0363829	-0.0132899	0.00480407	-0.00296875	0.0227224	0.0230312	-0.000693151	0.0142617	-0.0221618
1621.31		-0.0986469	-0.127876	-0.210911		-0.0674024	-0.0851552	-0.0920745	-0.1913		-0.0480517	-0.104511	-0.110035	-0.195158		0.0258342	-0.0276792	6.09181e-07	0.0117594	0.0328185	0.0218516	-0.0234759	-0.00836391	-0.0069421		0.0223241	0.00113629	0.0201032	0.019273	0.0152408	-0.00870039	-0.0118336	0.0123529	-0.00533949	-0.0133279	-0.0169279	0.0171483		-0.0138228	-0.00472809	0.0284476	-0.0115944	0.0163882	-0.00810312	0.0193363	0.0379377	0.014567	0.00781563	-0.0169939
1623.76		-0.113037	-0.149296	-0.214461		-0.0605021	-0.0940927	-0.102638	-0.197425		-0.0413605	-0.113201	-0.124722	-0.198638		0.0289523	-0.0215028	-0.0182225	0.00746461	0.0278991	0.0285554	-0.0236494	-0.0121473	-0.0233905		0.017985	-0.0011134	0.018548	0.0191375	0.0120466	-0.0170609	-0.0110498	0.0293283	0.00756519	-0.0158529	-0.013081	0.0115223		-0.0103547	-0.0112125	0.0269608	-0.00785588	0.0147557	-0.00500115	0.019278	0.0377911	0.00821016	0.00789402	-0.012385
1626.22		-0.121946	-0.163462	-0.217354		-0.0497833	-0.0990117	-0.111346	-0.198094		-0.0245913	-0.114713	-0.137125	-0.19751		0.0165463	-0.0179942	-0.000420738	0.000539055	0.0216029	0.036358	-0.0198849	-0.00230237	-0.0101025		0.0164837	-0.00384451	0.0178876	0.0161024	0.00781955	-0.012697	-0.00923564	0.0224093	0.0042462	-0.0172505	-0.0179338	0.00973259		-0.0138462	-0.0068322	0.0312895	-0.0120731	0.0108905	-0.000880959	0.0240644	0.0316617	0.00253413	0.00891785	-0.0124092
1628.68		-0.116351	-0.160651	-0.211026		-0.0280622	-0.092783	-0.11316	-0.189367		-0.00923859	-0.106912	-0.135299	-0.19012		0.0233076	-0.0257441	-0.0128758	0.0140495	0.0434654	-0.00593601	-0.0211087	-0.0110818	-0.0133618		0.0155174	-0.00256424	0.0174328	0.0164328	0.0151859	-2.42665e-05	-0.0131476	0.016051	-0.000231184	-0.0123746	-0.0185705	0.0124121		-0.0115292	-0.00497939	0.021931	-0.0127014	0.00873455	-0.0146762	0.025474	0.0298267	0.00710005	0.0069512	-0.0136287
1631.13		-0.0844163	-0.129805	-0.188469		-0.000788908	-0.0674422	-0.0942624	-0.168708		0.0112929	-0.0796855	-0.112709	-0.169428		0.0200687	-0.0231437	0.00374343	0.00745565	0.0359288	0.0120231	-0.0238836	-0.00759551	-0.0101036		0.00985522	-0.00955038	0.0176787	0.0235353	0.0181348	0.00485384	-0.014861	0.0135667	-0.00499852	-0.0130712	-0.0186735	0.0129403		-0.00842345	-0.00935434	0.0335779	-0.0100961	0.00576863	-0.0248823	0.0285558	0.0298426	-0.00130732	0.00752178	-0.016662
1633.59		-0.0354941	-0.0764099	-0.154978		0.0317235	-0.0209722	-0.0424403	-0.133224		0.0403833	-0.0338313	-0.0675785	-0.136834		0.0238527	-0.0219896	-0.0101014	0.00228716	0.0196185	0.0229099	-0.021929	-0.00417436	0.000356163		0.013359	0.00235581	0.0252965	0.0159162	0.0119332	-0.0148428	-0.0140465	0.00336747	-0.0266652	-0.0172988	-0.0202056	0.00909916		-0.00837216	-0.00333831	0.0251164	-0.00648412	0.00376574	-0.00862414	0.0181502	0.026706	0.00996412	0.00970257	-0.0221021
1636.04		0.0242677	-0.0217208	-0.1162		0.0718963	0.0356769	0.0187022	-0.0845915		0.0719335	0.0185694	-0.0130916	-0.0981785		0.0163917	-0.0223918	-0.00788095	0.00372971	0.0293486	0.0335524	-0.0225509	-0.00731656	0.000348769		0.0152158	0.000970253	0.0230229	0.0126564	0.0102262	-0.0133067	-0.0021806	0.017059	-0.0131221	-0.0183383	-0.0162354	0.0139407		-0.012707	-0.00314505	0.0165673	-0.0130282	0.00687086	-0.0196454	0.0114194	0.0216227	0.00729355	0.00556951	-0.0174458
1638.5		0.0912087	0.0381177	-0.0713455		0.109974	0.101646	0.0760869	-0.0365545		0.104158	0.0801252	0.0350887	-0.0576231		0.0216107	-0.0170904	-0.0101903	0.0096728	0.032711	0.0223172	-0.0194386	-0.0133757	0.0141671		0.0164938	-0.00412492	0.0225631	0.0104316	0.00640217	-0.0156619	-0.00308368	0.022885	-0.00589499	-0.0144112	-0.014592	0.0105265		-0.0125024	-0.0106006	0.0260313	-0.0154791	0.0120048	-0.0141929	0.0100113	0.0342525	0.00884884	0.0128293	-0.0261798
1640.95		0.170656	0.0956388	-0.0183082		0.162295	0.180397	0.129805	0.0174574		0.145832	0.153373	0.0873943	-0.00924533		0.0236075	-0.0204739	-0.0184289	0.00253327	0.0297067	0.0486063	-0.0218302	-0.0140218	-0.00557882		0.0161342	-0.00225473	0.0225103	0.0112121	0.00218362	-0.0147878	-0.0109358	0.0325032	0.00421283	-0.014305	-0.020447	0.000326146		-0.0173033	-0.00775187	0.0391434	-0.0130862	0.00774547	-0.00982555	0.0223876	0.0187517	0.00177727	0.0140814	-0.0228612
1643.4		0.259487	0.152646	0.0496426		0.228991	0.273928	0.184209	0.0880599		0.212053	0.241268	0.14081	0.0533935		0.0167446	-0.0232573	-0.00259981	0.00199735	0.0235917	0.0309038	-0.0275084	-0.0140709	0.00726291		0.0160327	-0.0055515	0.026824	0.0120989	0.0104033	-0.0278036	-0.0140582	0.00976873	-0.00142221	-0.0170563	-0.0175553	0.00841213		-0.0121119	-0.00943309	0.0290219	-0.0168484	0.00772068	-0.0137198	0.0185355	0.00663123	-0.00430731	0.0137765	-0.0200449
1645.85		0.36495	0.232726	0.141915		0.315479	0.379119	0.247868	0.178833		0.304541	0.346451	0.207529	0.139752		0.021353	-0.0248672	0.00104393	0.0127606	0.0344199	0.011618	-0.0285227	-0.00847239	0.0151938		0.0160557	3.02935e-05	0.0466773	0.0159193	0.00582717	0.00323308	-0.0114911	0.0117928	0.00348835	-0.0137092	-0.0160374	0.0181255		-0.0150023	-0.00948988	0.0300407	-0.00934839	0.00631808	-0.0153722	0.0230421	0.0242683	0.0123063	0.0133684	-0.0158209
1648.3		0.483603	0.337655	0.261299		0.433784	0.491512	0.333179	0.295659		0.421781	0.463482	0.293094	0.244138		0.0207893	-0.0221322	-0.00816456	0.000680712	0.0203329	0.00717528	-0.0263344	-0.00740518	0.00858233		0.0162669	-0.000849827	0.0324775	0.00911859	0.0224613	-0.0012985	-0.0126458	0.0154009	0.00748386	-0.0140845	-0.0180702	0.0095623		-0.0151083	-0.00582886	0.0286235	-0.0231781	0.0157139	-0.00738143	0.0243984	0.0175546	0.00309342	0.0128807	-0.0254118
1650.75		0.620136	0.474691	0.412433		0.57182	0.607298	0.451793	0.436842		0.557664	0.579997	0.404191	0.376432		0.016683	-0.0188114	-0.00566324	0.00646963	0.0253331	0.0242897	-0.019293	-0.00867734	0.0109252		0.0118666	-0.00926711	0.0135004	0.0116502	0.0167645	-0.00784047	-0.0108464	0.0115114	0.0054604	-0.0153381	-0.0209416	0.0154062		-0.0143444	-0.0125063	0.0334531	-0.0239061	0.0159472	-0.00859515	0.0192808	0.0477602	0.0282504	0.0102518	-0.0219277
1653.2		0.744751	0.610095	0.573138		0.729374	0.714325	0.585819	0.588958		0.706919	0.684243	0.532519	0.519898		0.0255404	-0.0188089	-0.0197984	0.00899588	0.0233312	0.0388215	-0.0203586	-0.00767644	0.0109674		0.012662	0.000758874	0.0129983	0.0182719	0.00987401	0.000762119	-0.0132673	0.0145083	-0.00767243	-0.017363	-0.0230792	0.00872717		-0.0136083	-0.0091539	0.0346361	-0.0215749	0.0122602	-0.00934739	0.0150088	0.0256329	0.00263767	0.0102997	-0.0209192
1655.65		0.852266	0.73594	0.725612		0.89852	0.797365	0.699743	0.725373		0.862296	0.765461	0.652789	0.650131		0.0196598	-0.0187891	-0.00348102	0.00236723	0.0278681	0.0328066	-0.02807	-0.0102987	0.0111652		0.0161014	-0.000159269	0.0162914	0.0216499	0.0160394	0.000708422	-0.00735156	0.0156945	0.00862546	-0.0181279	-0.0241546	0.00830045		-0.0153024	-0.00823687	0.0319972	-0.0174611	0.0080536	-0.00986136	0.0183177	0.0208829	0.0019538	0.0119784	-0.0167236
1658.1		0.932816	0.837569	0.849925		1.06767	0.846788	0.777109	0.819359		1.03575	0.816683	0.734276	0.741876		0.0212294	-0.0277752	0.0117049	0.00824499	0.0340612	0.0354662	-0.0189747	-0.0133707	-0.00606137		0.0226887	0.00482222	0.0336273	0.0125824	0.017626	-0.00600112	-0.00999562	0.0282524	0.0147663	-0.0149237	-0.0188252	0.0165339		-0.0139385	-0.00707872	0.0338733	-0.0106091	0.0113106	-0.0121313	0.0222433	0.011224	-0.00440217	0.00961856	-0.0226989
1660.55		0.976283	0.883263	0.912191		1.23983	0.868333	0.802746	0.857093		1.21292	0.835852	0.766601	0.78608		0.0215527	-0.0243906	0.00636321	0.00322374	0.0140331	0.0211212	-0.0228735	-0.0131875	0.00821594		0.0183771	-0.000623403	0.0293355	0.00971214	0.0109028	-0.011118	-0.0126605	0.0181383	0.00603579	-0.0199232	-0.0131331	0.0176677		-0.016184	-0.00524487	0.0317539	-0.023077	0.00790617	-0.0146337	0.0168348	0.0192035	0.0028019	0.0113499	-0.0199611
1662.99		0.979972	0.866636	0.908419		1.39796	0.858405	0.769456	0.833933		1.40198	0.825484	0.742317	0.777504		0.0214046	-0.0198189	0.00288133	-0.0121143	0.0219595	0.0580144	-0.0157222	-0.0145362	-0.020509		0.0172001	-0.00386023	0.0192452	0.0229247	0.0201476	0.00627855	-0.0146284	0.013516	0.00446889	-0.0185475	-0.0180473	0.00315887		-0.0146356	-0.0085304	0.0336595	-0.0238868	0.00927409	-0.014759	0.0200064	0.0119315	-0.00520933	0.00507476	-0.017542
1665.44		0.941362	0.795372	0.836373		1.52129	0.823508	0.690728	0.750282		1.5705	0.797051	0.669649	0.727228		0.0229441	-0.0288344	0.0180393	0.00622629	0.0350562	0.0103537	-0.0190119	-0.0137377	-0.0260915		0.0151027	-0.00862933	0.00889511	0.0143975	0.00461326	-0.00762837	-0.0119487	0.00991462	-0.00652566	-0.0130116	-0.0193945	0.0174811		-0.0159992	-0.00470829	0.0338143	-0.0240356	0.00861475	-0.00752018	0.0200299	0.0184547	-0.00353478	0.00613442	-0.0210566
1667.88		0.865656	0.679745	0.70716		1.58592	0.770366	0.578869	0.628291		1.67234	0.753682	0.561087	0.628944		0.0322753	-0.0162692	0.000929235	-0.00604896	0.0284708	0.0424372	-0.0179889	-0.0137676	-0.0109091		0.0178222	-0.0031985	0.0204231	0.00943375	0.00401117	-0.010647	-0.0128181	0.0100165	0.000907887	-0.0122715	-0.0180411	0.00478634		-0.0141377	-0.00991615	0.0303015	-0.0242759	0.0149836	-0.0155821	0.0166588	0.016397	-0.000113893	0.00824929	-0.0164851
1670.33		0.771414	0.535027	0.548628		1.55878	0.706402	0.452077	0.487648		1.67108	0.693335	0.435681	0.510767		0.0186008	-0.0276969	0.0183556	0.0101408	0.0444029	0.0154699	-0.0214769	-0.0150561	0.00600147		0.0115571	-0.00772773	0.0104515	0.0146489	0.0246525	-0.00263764	-0.0148375	0.0121165	-0.0129107	-0.0141719	-0.0246957	-0.00394953		-0.0162222	-0.010045	0.036073	-0.0244165	0.0073734	-0.0135328	0.0197687	0.0296683	0.010024	0.0103956	-0.0196892
1672.77		0.660102	0.377841	0.379848		1.42816	0.632097	0.316663	0.347107		1.54648	0.618587	0.313116	0.386834		0.0192313	-0.0258038	0.0171784	0.00418658	0.0424944	0.0300553	-0.0241913	-0.0106697	0.0102148		0.0121614	-0.00743148	0.0289657	0.0209978	0.00375174	-0.00792056	-0.0108533	0.00229144	-0.0139533	-0.0124134	-0.01637	0.016474		-0.0133828	-0.00540959	0.039551	-0.0204879	0.00331813	-0.0146129	0.0245016	0.0366762	-0.00253653	0.00659996	-0.0225247
1675.21		0.554616	0.24074	0.230781		1.2116	0.555441	0.186228	0.215253		1.32107	0.539303	0.194738	0.25735		0.0231945	-0.0226763	-0.00230913	-0.000628042	0.0372154	0.0467177	-0.022271	-0.013272	0.00760943		0.00994785	-0.00404336	0.00476716	0.0173534	0.0123783	-0.0126667	-0.0116223	0.0113329	0.00393423	-0.00969941	-0.0194939	0.0112244		-0.0133546	-0.00632163	0.0320931	-0.0218091	0.00727368	-0.0179351	0.0255048	0.0183863	-0.0101144	0.00780947	-0.0209416
1677.65		0.454869	0.120078	0.105103		0.949109	0.475157	0.0726547	0.100577		1.04175	0.456307	0.0836283	0.132711		0.0179732	-0.0211498	0.000976754	0.00654303	0.0308429	0.0296616	-0.0207842	-0.0140103	-0.00377864		0.00982079	-0.00378001	0.0126844	0.0172919	0.00804427	-0.00890601	-0.00603371	0.0171936	-0.00867753	-0.0160342	-0.0216153	-0.00597422		-0.0181853	-0.0075985	0.0335194	-0.0253596	0.00905746	-0.0146814	0.0188608	0.0352763	0.0190879	0.0137067	-0.0149063
1680.09		0.361631	0.0173788	0.00108895		0.686289	0.401041	-0.0226886	0.00795068		0.746864	0.367174	-0.0149597	0.0257244		0.0271307	-0.0226856	0.00618505	0.00284626	0.0250603	0.0399559	-0.0237216	-0.0165176	-0.00184539		0.00887297	-0.0030288	0.00859036	0.0160023	0.0194279	0.00166626	0.00260833	0.0210963	-0.00936925	-0.0160363	-0.0164375	0.00655015		-0.0148677	-0.00841208	0.0349948	-0.0255734	0.00615317	-0.0136449	0.0212651	0.0324479	0.00673262	0.00788875	-0.0184472
1682.53		0.279771	-0.0657775	-0.0762693		0.459632	0.329931	-0.0931916	-0.0617547		0.495222	0.290247	-0.0920069	-0.0621105		0.0237987	-0.0258542	0.0212143	0.00301563	0.0317025	0.00704236	-0.0256406	-0.0148635	0.00377593		0.00883869	-0.00475099	-0.00304787	0.0201866	0.011543	0.00107091	-0.0146274	0.0099223	-0.0226517	-0.0169179	-0.0170737	0.00740503		-0.0130475	-0.01214	0.0337101	-0.0139656	0.0128309	-0.00455101	0.0204341	0.028738	0.010259	0.00182835	-0.0138431
1684.97		0.203156	-0.133908	-0.13482		0.289011	0.262404	-0.151257	-0.116671		0.302314	0.22342	-0.149737	-0.118927		0.0303562	-0.0209867	-7.09507e-05	0.00774419	0.0326506	-0.00820724	-0.0249553	-0.00574226	0.00416141		0.0193007	-4.77091e-05	0.0179096	0.0181664	0.0156515	0.010871	-0.0124337	0.00337564	-0.0187296	-0.0120006	-0.0151279	0.0218366		-0.0149397	-0.00519122	0.0368004	-0.0141901	0.0096664	-0.00857703	0.0160764	0.022502	-0.00348394	0.00757363	-0.0223098
1687.41		0.127271	-0.189365	-0.179268		0.160325	0.191524	-0.201379	-0.160196		0.157849	0.160013	-0.202264	-0.167587		0.0217867	-0.0238771	0.0143665	0.00306811	0.0285926	0.00624871	-0.0237032	-0.0107036	0.0198745		0.01528	-0.00314991	0.0150336	0.0102355	0.0190829	-0.00579226	-0.00272958	0.0257115	-0.00278016	-0.0165722	-0.0155368	-0.000883084		-0.0143741	-0.0117074	0.0371728	-0.0216167	0.00497676	-0.00923539	0.0154124	0.0312497	0.00298307	0.00807108	-0.0239111
1689.85		0.0564523	-0.240144	-0.213505		0.0620075	0.125199	-0.243775	-0.196907		0.0507535	0.0918763	-0.248744	-0.206265		0.0170331	-0.0244741	0.020076	0.000818122	0.0370696	0.0145346	-0.0248656	-0.0178769	0.0196469		0.0189073	-0.00564387	0.0226966	0.0174204	0.0110176	-0.00885431	-0.0159057	0.00673439	-0.00866611	-0.0154609	-0.0118173	0.013317		-0.0163935	-0.00442449	0.0326802	-0.018199	-0.000585523	-0.0127617	0.0122733	0.0234718	0.00621438	0.0080909	-0.0203476
1692.29		-0.0168254	-0.284219	-0.248515		-0.0272971	0.0507898	-0.28383	-0.227855		-0.0347266	0.0236257	-0.277741	-0.231419		0.0258534	-0.0160991	0.0103349	0.00751231	0.0443509	0.015716	-0.0221996	-0.0116883	0.00668371		0.0187934	-0.00254116	0.0356266	0.0156884	0.00208742	-0.00782707	-0.0133483	0.0166754	-0.0149872	-0.0146332	-0.0198035	-0.0016513		-0.0129592	-0.00883941	0.0279338	-0.0191518	0.0020544	-0.0145231	0.0156327	0.0300055	0.00917543	0.00714314	-0.0193694
1694.72		-0.0894926	-0.318631	-0.276619		-0.105552	-0.0230464	-0.317095	-0.262274		-0.103885	-0.042604	-0.301966	-0.254775		0.0256206	-0.0250888	0.0165983	-0.000297283	0.0313411	0.0198674	-0.0199764	-0.0131567	0.00280169		0.0129655	-0.00456304	0.0175675	0.0152865	0.0067969	-0.00690583	-0.0132899	0.00463175	-0.00936923	-0.011777	-0.0184793	0.00663037		-0.0149853	-0.00928691	0.0342228	-0.0169998	0.00270038	-0.0157787	0.0251341	0.0532726	0.00514049	0.00859311	-0.0206197
1697.16		-0.160345	-0.349297	-0.304067		-0.173968	-0.100608	-0.338225	-0.294074		-0.167303	-0.113377	-0.324498	-0.279343		0.0281373	-0.0251936	0.0118985	6.52053e-05	0.0212742	0.00623495	-0.029658	-0.0132739	0.0184593		0.0100281	-0.00448294	0.0179794	0.0187325	0.00521074	-0.0125226	-0.0146939	0.019226	0.00542244	-0.0145392	-0.0274612	-0.00581904		-0.0145844	-0.0095178	0.0335185	-0.0133244	0.0128077	0.000315107	0.0189817	0.0534457	0.0229856	0.014086	-0.0234147
1699.59		-0.22216	-0.366703	-0.325904		-0.232925	-0.169333	-0.357624	-0.320694		-0.225098	-0.18127	-0.344818	-0.304023		0.0265562	-0.0266222	0.00895103	-0.00316432	0.0306074	0.0266504	-0.0281241	-0.00905928	0.00688317		0.0133949	-0.00278077	0.0211957	0.0106952	-0.00247936	-0.0174677	-0.00436948	0.0152937	-0.00445276	-0.0173482	-0.0259367	-0.00603626		-0.00988326	-0.0120528	0.0298572	-0.0138678	0.00816054	0.00190443	0.0226933	0.0462433	0.0245118	0.0119237	-0.0148412
1702.03		-0.276894	-0.376991	-0.343912		-0.27752	-0.231032	-0.371863	-0.342817		-0.273968	-0.237468	-0.36197	-0.325116		0.0178721	-0.0190462	0.012306	-0.0124648	0.0217732	0.0426532	-0.0287822	-0.0105203	-0.00356938		0.0122763	-0.00741689	0.00669019	0.0111633	0.0085342	-0.00832756	-0.0168081	-0.0032103	-0.0221904	-0.0115912	-0.0180915	0.0114724		-0.0100457	-0.013305	0.0246409	-0.0137521	0.00602697	-0.0118242	0.0190836	0.0291947	0.017259	0.00879743	-0.0168357
1704.46		-0.317404	-0.38667	-0.360728		-0.309368	-0.279502	-0.38735	-0.359579		-0.312829	-0.286478	-0.377525	-0.342711		0.0207672	-0.0210628	0.00672048	0.000539851	0.0316843	0.00648199	-0.0302098	-0.0136489	0.00384661		0.0123684	-0.00408974	0.0229646	0.00688134	-0.00611447	-0.0343295	-0.0117395	0.012029	0.0045028	-0.0119581	-0.0146755	0.0173319		-0.00847216	-0.00478792	0.0294172	-0.00859173	0.00860733	-0.00869556	0.0244043	0.0265459	0.0123377	0.00906432	-0.0158522
1706.89		-0.350031	-0.396301	-0.370133		-0.33649	-0.322597	-0.401357	-0.371495		-0.347292	-0.325643	-0.396647	-0.357471		0.0199421	-0.0258185	0.0366673	-0.000624549	0.0345735	0.0326264	-0.0210208	-0.0138115	0.0122961		0.0130377	-0.00657651	0.018598	0.00274884	-0.00368001	-0.0340287	-0.00853775	0.0162574	-0.00604696	-0.0122816	-0.0189331	0.00612705		-0.00940869	-0.0091266	0.0265226	-0.0206032	0.00446546	-0.0119506	0.0214472	0.00744809	-0.00644277	0.0100031	-0.0176694
1709.33		-0.372977	-0.410646	-0.378008		-0.355503	-0.350538	-0.414072	-0.379675		-0.372742	-0.361187	-0.41355	-0.371138		0.0311679	-0.0206353	0.00964532	-0.00379476	0.0252124	0.0208732	-0.0289141	-0.00900293	0.00732509		0.00839913	-0.00454358	0.0148591	0.00641126	-0.00370626	-0.0334896	-0.0111356	0.0181506	-0.0206382	-0.0125466	-0.0219693	-0.00186484		-0.00797743	-0.0128693	0.0216869	-0.0216728	0.00301705	-0.00587845	0.0206355	0.0154454	0.00208761	0.0107407	-0.0207673
1711.76		-0.390149	-0.425507	-0.386773		-0.371676	-0.376936	-0.426394	-0.385341		-0.388055	-0.380113	-0.421229	-0.378708		0.0270324	-0.0214672	0.0167498	0.00398966	0.0264792	0.0422637	-0.0219183	-0.011633	0.0174967		0.00909036	-0.00572222	0.0160912	0.00734908	-0.00554933	-0.0326869	-0.0133551	0.0150033	-0.0246257	-0.0141853	-0.0249752	-0.00638277		-0.00901137	-0.00922495	0.0263727	-0.0210357	0.00593013	-0.0129568	0.0184061	0.0239427	0.00179935	0.0136886	-0.0217158
1714.19		-0.401965	-0.434764	-0.38753		-0.385502	-0.398258	-0.434489	-0.38657		-0.396344	-0.396047	-0.421513	-0.380712		0.0267534	-0.0138911	0.009605	0.00927719	0.0296185	0.0280825	-0.0267067	-0.0150313	0.0231698		0.00882689	-0.00860104	0.0142243	0.00932114	-7.64403e-05	-0.0236651	-0.0148344	0.00828321	-0.0218722	-0.0151789	-0.0187091	0.0141577		-0.00869262	-0.0126342	0.0322334	-0.0115654	0.00546307	-0.00161503	0.0195046	0.017608	0.00902481	0.0112412	-0.016434
1716.62		-0.408535	-0.439506	-0.382932		-0.397338	-0.415667	-0.436014	-0.385174		-0.405169	-0.414006	-0.424789	-0.38411		0.0203244	-0.0175908	0.0180451	0.000299435	0.031543	0.0307949	-0.0282545	-0.0123084	0.0154501		0.0110112	-0.0050105	0.0174531	0.0101001	0.000468032	-0.0269212	-0.0165192	0.00572573	-0.0255407	-0.0121084	-0.0170909	0.00780556		-0.00735616	-0.0169158	0.0250638	-0.0157177	0.0101908	-0.0145581	0.0213394	0.00926505	-0.00360337	0.0121838	-0.0181505
1719.05		-0.413248	-0.442016	-0.378336		-0.407293	-0.426784	-0.443871	-0.381851		-0.413425	-0.421776	-0.424548	-0.385004		0.0170436	-0.0181862	0.000540478	-0.00630146	0.0208288	0.0377147	-0.036582	-0.0113615	0.0263429		0.0119485	-0.00392919	0.0131735	0.00721784	-0.00226512	-0.0373683	-0.0165722	0.00246823	-0.0140185	-0.012034	-0.0218953	0.00450312		-0.0102932	-0.0104827	0.0282293	-0.0143759	0.00825825	-0.0153499	0.0165973	0.0138599	-0.00360765	0.0149597	-0.0215446
1721.47		-0.420547	-0.440749	-0.374799		-0.4136	-0.436059	-0.446697	-0.381312		-0.416196	-0.428315	-0.424025	-0.378741		0.0127693	-0.00757	-0.00157634	-0.0173356	0.0111029	0.0391884	-0.0280776	-0.0112908	-0.0165588		0.011304	-0.00579524	0.00557335	0.0196458	0.0135105	0.0101261	-0.0180694	0.0223465	0.0112486	-0.0155584	-0.0201633	-0.014925		-0.00296952	-0.009486	0.0280091	-0.017748	0.00503614	-0.0122223	0.0219202	0.0449992	0.0228198	0.0238886	-0.0177823
1723.9		-0.42368	-0.433514	-0.371308		-0.415662	-0.436099	-0.439382	-0.376017		-0.417986	-0.433683	-0.419874	-0.372016		0.0130363	-0.0152659	-0.00262975	-0.0104954	0.00759113	0.0155123	-0.0323224	-0.013338	-0.00523959		0.01212	-0.00869748	0.012253	0.0144687	0.0161534	-0.00574485	-0.0206672	0.0187192	0.00131292	-0.01935	-0.0204195	-0.00942242		-0.00226761	-0.0180435	0.0214872	-0.0199601	0.0047069	-0.0120118	0.0238708	0.0464106	0.0139952	0.0283196	-0.0225763
1726.33		-0.425972	-0.428717	-0.363538		-0.412457	-0.430859	-0.425002	-0.366092		-0.41644	-0.431381	-0.41163	-0.36487		0.0154133	-0.014574	-0.00669622	-0.0147625	0.00984033	0.0124343	-0.0308881	-0.00957418	-0.0114456		0.00810282	-0.0111512	0.000438884	0.00789893	0.0132535	-0.00240916	-0.0209268	0.0316344	0.00547124	-0.0196607	-0.0225815	-0.00980654		0.00655641	-0.0132492	0.00720133	-0.0189005	0.00589824	-0.0178636	0.0201892	0.019521	0.00918845	0.0275248	-0.0175543
1728.75		-0.423753	-0.420398	-0.357027		-0.403919	-0.422047	-0.402242	-0.356383		-0.407372	-0.429197	-0.403846	-0.357807		0.0122544	-0.0160851	-0.0199308	-0.0111677	0.00237947	0.0208565	-0.0306227	-0.0138555	-0.00861173		0.00610609	-0.0107376	0.00238107	0.0104185	0.00947491	-0.0167066	-0.0261782	0.0446039	0.0333423	-0.0189259	-0.0211547	-0.00573633		-0.0056363	-0.00780576	0.0218205	-0.0203317	0.00884078	-0.0117772	0.017298	0.0338637	0.0214203	0.0285191	-0.021298
1731.18		-0.413308	-0.408476	-0.347235		-0.393129	-0.412932	-0.385781	-0.345254		-0.394603	-0.418943	-0.394494	-0.34753		0.00275388	-0.00766393	0.00117883	-0.0137099	0.00895738	0.0318678	-0.0325161	-0.0145693	0.00708833		0.00922851	-0.0109681	6.54839e-05	0.0124749	0.0183553	-0.000200745	-0.0239878	0.028821	0.0251335	-0.0188861	-0.0173439	-0.00797985		0.00134829	-0.011488	0.0186921	-0.0176493	0.0039279	-0.0207571	0.0106209	0.016498	0.0126513	0.0238226	-0.0173495
1733.6		-0.397712	-0.39447	-0.329884		-0.382582	-0.401338	-0.372428	-0.331261		-0.381939	-0.404986	-0.377228	-0.331444		0.0140403	-0.0177192	-0.00286272	-0.0157088	0.00842555	0.0123668	-0.0251771	-0.0116643	0.00661056		0.00823691	-0.00475089	0.00401035	0.0167109	0.0154156	0.00848281	-0.0177469	0.0206894	0.00927803	-0.0184275	-0.0214452	0.00133149		-0.00197117	-0.0152052	0.0170248	-0.0212284	0.00540653	-0.0149903	0.0192681	0.00794793	0.00314037	0.0273398	-0.0186551
1736.03		-0.3856	-0.381297	-0.317749		-0.370804	-0.389913	-0.362782	-0.320822		-0.373719	-0.392049	-0.367007	-0.318614		0.0130532	-0.0178899	-0.0032613	-0.0147161	0.0128955	0.0142249	-0.0282708	-0.0138138	-0.00546948		0.00861756	-0.0129454	0.00196315	0.0124785	0.00694056	-0.00830941	-0.0212861	0.0198511	-0.00367283	-0.0164349	-0.0196194	-0.00302196		0.00303142	-0.0167385	0.017109	-0.0230749	0.0108964	-0.0164353	0.0160442	0.0235522	0.00392705	0.0194452	-0.0165559
1738.45		-0.37376	-0.374038	-0.310314		-0.363515	-0.380466	-0.361908	-0.313127		-0.368548	-0.377215	-0.360112	-0.309051		0.00901243	-0.0160879	-0.00873903	-0.0154435	0.012572	0.0184584	-0.0279613	-0.0116633	-0.00913659		0.00754264	-0.00907779	0.00150268	0.00541383	0.00412507	-0.0139097	-0.0222157	0.0241656	0.011195	-0.0169725	-0.0201211	-0.00544664		0.00311699	-0.014499	0.0209596	-0.0207317	0.018214	-0.0125237	0.015933	0.00905361	0.000299015	0.0180071	-0.0158172
1740.87		-0.36682	-0.367289	-0.307095		-0.359037	-0.379365	-0.364672	-0.313473		-0.365829	-0.367975	-0.354527	-0.303358		0.0106541	-0.0152194	-0.0223569	-0.0174484	0.00766537	0.0230595	-0.0309519	-0.0120068	-0.000599077		0.00582792	-0.00955361	0.00672139	0.0126169	0.011625	8.78405e-06	-0.0226454	0.0127686	0.00929727	-0.0176046	-0.01889	-0.00431086		0.00201924	-0.014851	0.0178474	-0.0198151	0.0142162	-0.0189508	0.0166776	0.0109885	0.00213121	0.0265776	-0.0178132
1743.29		-0.365116	-0.362383	-0.30748		-0.359799	-0.377919	-0.370306	-0.319206		-0.371094	-0.365327	-0.357181	-0.305846		0.00191704	-0.0165536	-0.00993309	-0.0091282	0.013282	0.0124227	-0.026432	-0.0118499	-0.00060811		0.00636612	-0.0163211	-0.00335435	0.00943953	0.00121244	-0.0171485	-0.0234998	0.0172966	0.012076	-0.018041	-0.0225133	-0.0109529		-0.000794058	-0.0118085	0.0187761	-0.0206308	0.0111583	-0.0179045	0.0192746	0.0159431	0.0076267	0.0269021	-0.021582
1745.71		-0.368734	-0.370694	-0.315518		-0.361958	-0.379919	-0.377884	-0.326797		-0.375956	-0.3672	-0.360228	-0.31652		0.0120075	-0.0144248	-0.0192651	-0.00933817	0.0102319	0.0209294	-0.0329055	-0.0138675	0.00481956		0.00465989	-0.0113392	-0.00306366	0.0160484	0.00741678	-0.0130107	-0.0195347	0.0182484	0.0129705	-0.0216387	-0.0276785	-0.0229376		-0.00484991	-0.0102442	0.0204932	-0.0169169	0.0109934	-0.00756955	0.0168998	0.0336516	0.0132343	0.0191216	-0.0242352
1748.13		-0.375527	-0.383207	-0.327819		-0.365337	-0.382564	-0.382305	-0.337895		-0.376704	-0.370261	-0.365353	-0.327646		0.00206578	-0.0188877	-0.00632986	-0.020591	0.00283649	0.0289052	-0.0305106	-0.0131016	-0.00446629		0.0113408	-0.00818469	0.0126775	0.0210405	0.00689967	-0.00353075	-0.0227979	0.0205452	0.0081769	-0.0111084	-0.0147848	0.020056		-0.00323059	-0.012117	0.0221791	-0.0206523	0.0124725	-0.00632082	0.0195088	0.027182	0.00680013	0.0227437	-0.0259738
1750.55		-0.380678	-0.395498	-0.338777		-0.372674	-0.385904	-0.391031	-0.349621		-0.373724	-0.375037	-0.373842	-0.337741		0.00890945	-0.0129902	0.00588662	-0.0131904	0.0068545	0.0321765	-0.0287713	-0.0155387	0.00351475		0.0100285	-0.00567058	-0.00725342	0.0204799	0.0123856	-0.000367957	-0.0239912	0.0132129	-5.55958e-07	-0.0154372	-0.0208156	0.00122743		-0.00132934	-0.0126551	0.0238523	-0.0247999	0.0135716	-0.0164579	0.0183673	0.0107674	0.0051382	0.021924	-0.0219982
1752.97		-0.384647	-0.401008	-0.347195		-0.376499	-0.385584	-0.396073	-0.357363		-0.376724	-0.377061	-0.379497	-0.344916		0.020437	-0.0124848	0.00287769	-0.0179991	0.00676206	0.0204874	-0.028977	-0.0150664	0.00139734		0.0105741	-0.00612695	-0.00146396	0.0214618	0.00460495	-0.0147152	-0.0212035	0.0314472	0.0317684	-0.0165183	-0.0180167	-0.00823508		-0.00709582	-0.00987086	0.0216569	-0.027889	0.0149961	-0.0101263	0.0225192	0.016007	0.00393624	0.0218878	-0.0199629
1755.39		-0.392745	-0.411606	-0.359626		-0.376105	-0.38715	-0.398765	-0.363842		-0.375707	-0.378302	-0.387444	-0.355409		0.013977	-0.0183108	0.0176432	-0.00613747	0.0201113	0.0137154	-0.0301727	-0.0112799	-0.00902178		0.00995448	-0.010197	0.00170505	0.0193552	0.00538112	0.0120686	-0.0179543	0.0269826	0.0257165	-0.0209263	-0.0215672	-0.0241161		-0.00162397	-0.0128787	0.0154858	-0.0260692	0.0139529	-0.0126987	0.0121252	0.00999212	-0.00259258	0.0196384	-0.0234675
1757.81		-0.394831	-0.417834	-0.368951		-0.376979	-0.383731	-0.404041	-0.369702		-0.376412	-0.382369	-0.395311	-0.364862		0.0262114	-0.0184653	-0.0193284	-0.0157023	0.00716866	0.0105533	-0.0344978	-0.00968227	-0.000216509		0.0075625	-0.00895062	-0.00968645	0.0219924	0.0142498	-0.00832919	-0.0230072	0.0362013	0.0228502	-0.0194322	-0.0192789	0.000136964		-0.00643623	-0.0136803	0.0226439	-0.0244619	0.0143724	-0.0172278	0.0100474	0.0212782	0.00166381	0.022931	-0.0175561
1760.22		-0.396392	-0.416287	-0.37228		-0.379109	-0.384499	-0.408261	-0.373947		-0.379362	-0.38442	-0.398132	-0.370647		0.0169559	-0.0204104	0.00631125	-0.0181649	0.00717729	0.015738	-0.0287918	-0.00995296	-0.00415022		0.0126731	-0.00632601	0.00740441	0.0245343	0.0107569	-0.00909103	-0.0269584	0.0307638	0.0147036	-0.0218304	-0.018827	-0.00844734		-0.00738225	-0.0102887	0.026609	-0.0318862	0.0189992	-0.0071898	0.0180816	0.0159491	0.00197637	0.0156523	-0.0221797
1762.64		-0.395634	-0.410987	-0.373881		-0.380661	-0.386097	-0.410904	-0.377275		-0.379553	-0.382151	-0.397818	-0.371179		0.0214257	-0.0145385	-0.0170958	-0.0112469	0.00713483	0.0253552	-0.0302522	-0.0104446	0.00148508		0.012141	-0.00660913	0.00601035	0.0251527	0.00943344	-0.0086545	-0.0202889	0.0219386	0.0155387	-0.0220973	-0.0213485	-0.0188365		-0.00590405	-0.0147766	0.0203419	-0.0292428	0.0169925	-0.00802604	0.0119839	0.0288433	-0.00101293	0.0176625	-0.0128068
1765.05		-0.393918	-0.409864	-0.376429		-0.381838	-0.390924	-0.413258	-0.378746		-0.378223	-0.382485	-0.396049	-0.371585		0.0115882	-0.0187172	0.016278	-0.0108248	0.00444724	0.0183875	-0.0294755	-0.0106876	-0.0175247		0.00793701	-0.0118871	-0.00346381	0.0248414	0.00739454	-0.0111568	-0.0224861	0.0214054	0.000689186	-0.0189036	-0.022745	-0.0137555		-0.0104307	-0.00825849	0.0251851	-0.0272525	0.0110013	-0.0141183	0.0135633	0.0175283	0.00708139	0.0192205	-0.0217227
1767.47		-0.391902	-0.40782	-0.374145		-0.384725	-0.388059	-0.408828	-0.376478		-0.379026	-0.378906	-0.393748	-0.371398		0.0127159	-0.0208142	0.0169104	-0.0119133	0.0103648	0.0119541	-0.033055	-0.0112012	0.00105944		0.00799795	-0.0139636	-0.00385206	0.0218938	0.00649627	-0.0036736	-0.0256783	0.0191563	0.00612204	-0.0147487	-0.0219421	-0.0152861		-0.0070629	-0.0112898	0.0189146	-0.0267704	0.0102097	-0.0236266	0.0176918	0.00731792	0.00368091	0.0189329	-0.0185357
1769.88		-0.387924	-0.404198	-0.371763		-0.385783	-0.388682	-0.407182	-0.374198		-0.375925	-0.380874	-0.396952	-0.370185		0.0149464	-0.0221623	0.0168213	-0.0233	0.00629791	0.0197922	-0.0347759	-0.0119665	0.000213217		0.0055133	-0.016319	0.000182676	0.0197588	0.0106855	-0.012768	-0.0165591	0.0172343	0.00267429	-0.0181631	-0.017273	0.00200368		-0.00294779	-0.00850503	0.0253677	-0.0214939	0.0175799	-0.0162407	0.0185996	0.0117789	0.00484917	0.0194691	-0.0173204
1772.29		-0.385896	-0.400903	-0.369014		-0.38353	-0.386688	-0.405237	-0.366964		-0.373097	-0.380098	-0.39541	-0.364564		0.0181385	-0.0202503	0.0032356	-0.0112373	0.00602359	0.012872	-0.0333899	-0.0150669	0.0106548		0.00825958	-0.0138804	0.00022992	0.0278639	0.0197126	0.0085343	-0.0217731	0.0139574	0.0052892	-0.0136153	-0.0194641	-0.0074111		-0.00743864	-0.0123689	0.0193783	-0.0285564	0.00923821	-0.0111348	0.0180972	0.0112529	0.00803589	0.021239	-0.0156007
1774.7		-0.384072	-0.405724	-0.365246		-0.376651	-0.38408	-0.402442	-0.36121		-0.36848	-0.376051	-0.394662	-0.361585		0.015692	-0.019677	0.0111875	-0.0184842	0.0120509	0.017889	-0.0267347	-0.00979132	-0.00198215		0.00689557	-0.00840582	0.0195016	0.0282143	0.0120763	0.00334195	-0.0219082	0.0183787	0.0162663	-0.0196741	-0.0265342	-0.0239786		-0.00273961	-0.014203	0.0147176	-0.0241249	0.00943972	-0.00784259	0.0201225	0.0160199	0.0082654	0.022619	-0.021512
1777.12		-0.381903	-0.4082	-0.363176		-0.368483	-0.375825	-0.399053	-0.356477		-0.37054	-0.37608	-0.394457	-0.360254		0.0126024	-0.01434	0.0183742	-0.0147008	0.00508585	0.0207836	-0.0289962	-0.0156903	-0.00413961		0.00364858	-0.0151753	-0.00766196	0.0128274	0.0111479	-0.00540324	-0.0242842	0.0291141	0.00549934	-0.0147245	-0.023179	-0.0154795		-0.00585104	-0.00973725	0.0329998	-0.0324216	0.00949701	-0.0130785	0.017728	0.0164195	0.00679303	0.0221736	-0.0158366
1779.53		-0.382679	-0.408324	-0.361799		-0.361646	-0.372176	-0.394319	-0.351538		-0.369384	-0.369168	-0.391173	-0.354037		0.014592	-0.0155388	0.0120664	-0.00992761	0.00564236	0.0174884	-0.0293502	-0.014334	-0.0103144		0.00840354	-0.00879494	0.0062012	0.0191663	0.00895024	-0.00667275	-0.0215515	0.0281085	0.0130008	-0.0105843	-0.0201936	-0.000543446		-0.00568602	-0.00664297	0.0186315	-0.0212128	0.0105902	-0.0233678	0.0078811	0.0133605	-0.00531314	0.0208585	-0.0167932
1781.94		-0.381956	-0.409776	-0.359741		-0.358117	-0.371681	-0.393596	-0.350496		-0.364749	-0.364416	-0.381933	-0.35019		0.0182329	-0.0169987	0.00711564	-0.0149752	0.00401904	0.0243936	-0.0313106	-0.0145521	-0.00309318		0.0105542	-0.00797018	0.00155543	0.0263611	0.0139952	0.00903591	-0.0188659	0.0178228	-0.000471095	-0.0162174	-0.00933604	0.0177391		-0.00161201	-0.0142816	0.0318436	-0.020244	0.0233671	-0.016287	0.018496	0.0139498	-0.000152592	0.0208208	-0.0190382
1784.34		-0.386041	-0.409847	-0.358908		-0.360487	-0.372452	-0.391331	-0.352723		-0.364704	-0.364619	-0.376828	-0.35048		0.0213732	-0.0156127	0.00528785	-0.0155721	0.0125614	0.00694089	-0.027154	-0.0132738	-0.0127769		0.00963727	-0.00595017	0.01347	0.0241202	0.00868445	0.00708534	-0.0244434	0.0232411	0.0107576	-0.0133451	-0.0271952	-0.0121772		-0.00477734	-0.0094413	0.0113948	-0.0204228	0.00870673	-0.00637527	0.0187704	0.0159541	0.00581228	0.0160178	-0.0165119
1786.75		-0.386772	-0.401942	-0.357697		-0.364986	-0.369324	-0.390663	-0.352396		-0.364866	-0.364805	-0.372036	-0.350996		0.0163516	-0.0133516	0.0129076	-0.0131016	0.0104629	0.0169682	-0.0283138	-0.0136237	-0.00895157		0.00826828	-0.01707	0.00138627	0.0261643	0.0162519	0.0178863	-0.0232012	0.027189	0.00863262	-0.018529	-0.0242077	-0.0133981		-0.00256715	-0.0106844	0.0196402	-0.0209265	0.0146028	-0.0115826	0.0231958	0.00864385	-0.000157685	0.021508	-0.0196236
1789.16		-0.385335	-0.393896	-0.35672		-0.368904	-0.369757	-0.392293	-0.354746		-0.36308	-0.364545	-0.371956	-0.350246		0.0164524	-0.0170591	0.0181565	-0.0124871	0.000846095	0.016796	-0.0338653	-0.0131982	0.00237983		0.00761368	-0.0163347	-0.0094812	0.0229727	0.0109592	0.00577974	-0.023797	0.0173311	0.000745045	-0.0178212	-0.0147171	0.0135045		0.00192197	-0.0126982	0.0190091	-0.0233352	0.0138753	-0.0129551	0.0227852	0.0161769	0.0110409	0.0191016	-0.0179004
1791.57		-0.384571	-0.386846	-0.352084		-0.372107	-0.370203	-0.392125	-0.354413		-0.359298	-0.363143	-0.369689	-0.345141		0.0166237	-0.0137496	0.00752317	-0.0186002	0.0016544	0.0285483	-0.0272282	-0.0115158	0.00442303		0.00948711	-0.0119159	0.00144803	0.0248356	0.00824354	-0.0045945	-0.0187113	0.0254658	0.00180122	-0.0179413	-0.0257556	-0.0362842		-0.00512316	-0.0147304	0.0209046	-0.0246367	0.0164647	-0.0151238	0.0196008	0.00181181	-0.0030553	0.0201831	-0.0234091
1793.97		-0.378047	-0.380384	-0.347882		-0.370533	-0.37065	-0.386417	-0.353279		-0.359582	-0.363753	-0.369366	-0.343753		0.0192553	-0.0123587	-0.00625836	-0.0161479	0.00277575	0.024179	-0.0279697	-0.0126127	-0.00204404		0.00976233	-0.00949573	0.0016308	0.0192581	0.0126627	0.00667934	-0.0257458	0.0242686	0.00567672	-0.0172711	-0.0314528	-0.0185677		-0.00261332	-0.0135004	0.0127599	-0.0151405	0.010645	-0.0116196	0.0181576	0.0271548	0.0209393	0.0175097	-0.0193797
1796.38		-0.373717	-0.374288	-0.344962		-0.365719	-0.370556	-0.379273	-0.350422		-0.359361	-0.362778	-0.366104	-0.343026		0.0163749	-0.0147753	0.0198508	-0.0167661	0.00724613	0.0079796	-0.0303892	-0.0120212	0.00640733		0.00825848	-0.0154911	-0.00402085	0.0189713	0.00814272	-0.00482452	-0.0194697	0.0331785	0.0225472	-0.019375	-0.0251115	-0.0223842		-0.00121993	-0.00942009	0.0254136	-0.0184192	0.0056259	-0.0154935	0.0116283	0.0179219	0.0117382	0.0186142	-0.0173442
1798.78		-0.369252	-0.373485	-0.346497		-0.362001	-0.371031	-0.375996	-0.348028		-0.358746	-0.360847	-0.363719	-0.341551		0.00872708	-0.019197	0.0130056	-0.0144094	1.15252e-05	0.0275761	-0.032405	-0.0127329	0.00362064		0.0111496	-0.00111239	0.0195107	0.0181565	0.00272035	-0.0148503	-0.0286923	0.0417046	0.0173577	-0.0174195	-0.0245102	-0.0220508		-0.00820121	-0.0136481	0.0223201	-0.0159221	0.0029711	-0.00869518	0.0185776	0.0181312	0.000331982	0.0179854	-0.0145217
1801.19		-0.367608	-0.37852	-0.345763		-0.361882	-0.369841	-0.378153	-0.348925		-0.357615	-0.361938	-0.362876	-0.344235		0.0102876	-0.0216954	0.0214349	-0.0148046	0.00331217	0.0348663	-0.0337212	-0.0155108	-0.00369027		0.00730302	-0.0100783	0.0086993	0.0182826	0.00316281	-0.0113121	-0.0196924	0.0194519	0.00334833	-0.015117	-0.0265221	-0.0120745		-0.00612202	-0.0117688	0.0244701	-0.0181858	0.00752668	-0.0142236	0.0128683	0.0216452	0.0189784	0.0180705	-0.0147634
1803.59		-0.374517	-0.381084	-0.345591		-0.363647	-0.369063	-0.374528	-0.35048		-0.354585	-0.364812	-0.364676	-0.34582		0.0181617	-0.0130965	-0.002815	-0.0145818	0.0119374	0.0248049	-0.0293212	-0.0138226	-0.000337302		0.00569878	-0.0141841	-0.00160334	0.0158714	0.00784839	0.00635368	-0.0200846	0.0332398	0.0152868	-0.019187	-0.0263769	-0.0314027		-0.0125141	-0.0113977	0.0294477	-0.0191259	0.0107963	-0.0156691	0.0210955	0.00931352	-0.00405606	0.0199069	-0.0172188
1805.99		-0.37831	-0.385285	-0.349672		-0.36476	-0.366244	-0.374069	-0.347351		-0.353272	-0.364154	-0.364579	-0.345613		0.00789767	-0.0119953	0.00239465	-0.013822	0.00821344	0.0177864	-0.0312874	-0.0133054	0.0119544		0.0100859	-0.00610649	0.00992286	0.0172453	0.00700173	0.000373708	-0.022043	0.0209366	0.0164532	-0.014467	-0.0277433	-0.0234403		-0.00430362	-0.0135204	0.021127	-0.0134107	0.00202115	-0.0180496	0.0241792	0.0139217	-0.00122352	0.0194703	-0.0183923
1808.39		-0.380286	-0.391191	-0.351329		-0.36704	-0.365446	-0.371957	-0.34486		-0.3562	-0.363842	-0.369862	-0.343855		0.0203286	-0.0162023	-0.0241995	-0.0230081	-0.000342916	0.0308211	-0.0293192	-0.0110875	0.00496628		0.00971265	-0.00370803	0.00870654	0.0152215	0.00469936	-0.0141888	-0.025024	0.0310382	0.0134093	-0.0194319	-0.0264312	-0.0349108		-0.00638341	-0.0117859	0.0257735	-0.0184835	0.00259721	-0.0139468	0.0141522	0.0326432	0.0279688	0.0161619	-0.0131361
1810.79		-0.378879	-0.392359	-0.347585		-0.365927	-0.36541	-0.371334	-0.345867		-0.359367	-0.360725	-0.371606	-0.342231		0.015817	-0.018807	0.00697541	-0.0200747	0.0085087	0.0248462	-0.0317945	-0.0145032	-0.00346674		0.00697911	-0.0083838	-0.00353731	0.0141214	0.00484231	-0.00829325	-0.0203518	0.0186573	0.0175384	-0.0208017	-0.0177186	-0.0204532		-0.00361437	-0.00643236	0.0333891	-0.0223524	0.0120659	-0.00778709	0.0146591	0.0327186	0.0237211	0.0214416	-0.0216458
1813.19		-0.376097	-0.38896	-0.346023		-0.364211	-0.368446	-0.373617	-0.345194		-0.365828	-0.361265	-0.375742	-0.342066		0.0177747	-0.0159039	-0.00514637	-0.017095	0.00535649	0.0299419	-0.028134	-0.0126573	0.00698385		0.00996809	-0.00494954	0.0108542	0.0076747	0.000593361	-0.0186526	-0.0168826	0.0259266	0.0164592	-0.0160116	-0.0289372	-0.0250238		-0.00495626	-0.0138145	0.0207459	-0.0199598	0.00644983	-0.0138728	0.0140194	0.0301272	0.0221197	0.0170197	-0.0201369
1815.59		-0.375354	-0.387215	-0.347458		-0.363471	-0.370339	-0.374845	-0.345829		-0.36551	-0.35966	-0.376291	-0.341591		0.00977914	-0.014233	0.019247	-0.0201875	0.00138555	0.0286784	-0.026319	-0.0133895	0.0105301		0.0118932	-0.00853233	0.00768754	0.0121117	0.00164901	-0.025641	-0.0241533	0.0167834	0.00682109	-0.0178402	-0.0278991	-0.0176903		-0.0116007	-0.00791987	0.0347497	-0.0205723	0.00774101	-0.0170185	0.0120303	0.0272175	0.0316589	0.0129388	-0.0162516
1817.99		-0.370979	-0.387379	-0.351303		-0.361231	-0.368327	-0.374204	-0.344506		-0.366245	-0.358856	-0.374257	-0.3418		0.0157366	-0.0171716	-0.000525135	-0.0115552	0.00612342	0.0303037	-0.0310323	-0.013486	0.00284805		0.010741	-0.0105963	0.00170566	0.00442211	0.00232635	-0.0130155	-0.0255258	0.00980931	0.00284271	-0.0185417	-0.0320258	-0.0237668		-0.00699945	-0.00754406	0.018593	-0.0186199	0.0084092	-0.0213905	0.0140906	0.0347495	0.0336096	0.0242943	-0.0249103
1820.39		-0.371195	-0.385234	-0.350804		-0.359093	-0.365748	-0.377795	-0.347128		-0.36314	-0.358973	-0.371521	-0.339906		0.0175429	-0.0175204	-0.00646897	-0.0204391	0.00245076	0.0236352	-0.0296856	-0.011997	-0.0057253		0.00908125	-0.00107626	0.0190496	0.0113705	0.0101604	0.00566076	-0.0214568	0.0117543	0.000286696	-0.0202152	-0.0317415	-0.0293948		-0.00323681	-0.0106725	0.018665	-0.0155184	0.00798536	-0.0196127	0.0119503	0.0249745	0.0181358	0.0133907	-0.0205596
1822.79		-0.374402	-0.381233	-0.349525		-0.360473	-0.368185	-0.378154	-0.348459		-0.359198	-0.364441	-0.371	-0.340617		0.00867588	-0.0171295	0.0145151	-0.0192696	-0.00236445	0.0230533	-0.0268231	-0.0129461	-0.00346351		0.00912647	-0.00555926	0.0197017	0.0156347	0.00404989	-0.000849309	-0.0223862	0.0157464	0.0109796	-0.0170227	-0.0255851	-0.0225818		0.0056946	-0.0102311	0.0161505	-0.0222925	0.00561707	-0.0151365	0.0114419	0.0261491	0.014801	0.019822	-0.017973
1825.18		-0.375644	-0.382952	-0.350133		-0.361914	-0.368526	-0.377088	-0.345141		-0.359853	-0.365195	-0.367697	-0.341895		0.0149673	-0.0131741	-0.0100451	-0.0162059	0.0019144	0.0206408	-0.0304652	-0.0126103	0.0069407		0.00718666	-0.00659826	0.0116104	0.0153915	0.0149001	-0.00333534	-0.0250451	0.00833108	0.00920756	-0.0204019	-0.0228012	-0.029147		-0.00713331	-0.010758	0.0256362	-0.0232045	0.0107367	-0.0118308	0.016429	0.0126673	0.0107929	0.0187918	-0.0204522
1827.58		-0.37571	-0.385556	-0.349068		-0.362455	-0.371205	-0.377534	-0.343373		-0.361081	-0.368315	-0.370448	-0.344545		0.016213	-0.0094151	0.00642875	-0.0121913	0.00636027	0.0102652	-0.034117	-0.00962419	0.0156741		0.00960576	-0.00744504	0.00717504	0.0123908	0.00431303	-0.0212582	-0.0210454	0.0211364	0.0126693	-0.0158568	-0.0268216	-0.0253463		-0.00403845	-0.0128223	0.0189622	-0.0184803	0.00831059	-0.0238212	0.0197517	0.0121241	0.00295612	0.0186171	-0.0144841
1829.97		-0.375803	-0.384664	-0.34574		-0.363874	-0.372084	-0.383611	-0.34776		-0.358893	-0.363551	-0.369301	-0.343823		0.00604244	-0.0179565	0.00601785	-0.0191622	0.00867977	0.0229209	-0.0335219	-0.0103853	0.00936709		0.0101047	-0.00922648	-0.0088101	0.016436	0.00771662	0.00593051	-0.0218894	0.0142212	0.0118657	-0.0201879	-0.031736	-0.0309944		-0.00669373	-0.013599	0.0210172	-0.0211067	0.00965261	-0.0185924	0.0154175	0.011044	0.0103849	0.0205468	-0.02028
1832.37		-0.3777	-0.384707	-0.345644		-0.365857	-0.374929	-0.390954	-0.350612		-0.360564	-0.36537	-0.37132	-0.34461		0.00978309	-0.0140027	0.0138119	-0.0190758	0.00370128	0.0175568	-0.0370266	-0.0114929	0.00126773		0.0137405	-0.00655513	0.0150465	0.0158959	0.00917739	-0.00237748	-0.0200782	0.0247104	0.0163084	-0.0168668	-0.0263142	-0.0144783		-0.0130095	-0.011085	0.0284378	-0.0149727	0.0068666	-0.0112414	0.0153163	0.016213	0.00621758	0.0176933	-0.0234584
1834.76		-0.378692	-0.392556	-0.347428		-0.367232	-0.377776	-0.391643	-0.353884		-0.362271	-0.364272	-0.374008	-0.348091		0.0104541	-0.0149985	-0.0193326	-0.0129648	0.000225657	0.0361185	-0.0358874	-0.0141194	0.0066988		0.00647289	-0.0189838	-0.00351323	0.0137772	0.00657225	-0.0195808	-0.0211911	0.0162092	0.0117037	-0.0223965	-0.0277035	-0.0193896		-0.00276572	-0.00914936	0.0242718	-0.0177848	0.00688428	-0.0143527	0.0210137	0.0178669	0.00190568	0.0180231	-0.0162424
1837.15		-0.379243	-0.401204	-0.348825		-0.363711	-0.374183	-0.388329	-0.351247		-0.36361	-0.363078	-0.376279	-0.347841		0.0122054	-0.0207104	0.0116255	-0.0151405	0.0027262	0.0279012	-0.0292087	-0.0118188	0.00735953		0.00446831	-0.0146646	0.010354	0.00983757	0.00180865	-0.0179499	-0.0267283	0.0139023	0.0041723	-0.0258662	-0.0295206	-0.0316972		-0.00680848	-0.0169346	0.0176052	-0.0189643	0.00857562	-0.023539	0.0190769	0.017882	0.00926472	0.0218166	-0.0182403
1839.55		-0.384443	-0.405153	-0.351667		-0.362581	-0.370423	-0.388573	-0.353083		-0.360232	-0.363251	-0.375219	-0.346162		0.0154512	-0.0214848	0.031484	-0.0193798	0.00144065	0.0257124	-0.0314059	-0.0138618	-0.00203069		0.0126671	-0.00467668	0.0050947	0.011484	-0.000322217	-0.0232468	-0.0213256	0.012894	0.0169998	-0.0159842	-0.0282042	-0.0283922		-0.00652932	-0.0118569	0.00805437	-0.018126	0.00440941	-0.0258759	0.0198995	0.0194645	0.00476524	0.0199097	-0.0234463
1841.94		-0.385486	-0.403622	-0.353852		-0.365836	-0.371501	-0.392125	-0.35317		-0.359038	-0.362597	-0.379548	-0.348531		0.00938905	-0.0283204	0.0340479	-0.010575	0.0157112	0.0280719	-0.0358633	-0.0156147	0.00345779		0.013495	-0.00715014	0.0215317	0.0141832	0.00225285	-0.0198504	-0.0224354	0.00848872	0.00610214	-0.0176335	-0.0269673	-0.0271919		-0.00418929	-0.00564615	0.0327494	-0.0193265	0.0115513	-0.0180235	0.019233	0.0182313	0.0109497	0.0179872	-0.0226121
1844.33		-0.38794	-0.405968	-0.354169		-0.367765	-0.370819	-0.391203	-0.351288		-0.360525	-0.359261	-0.382225	-0.348286		0.0159314	-0.024245	0.0122324	-0.0153204	0.0110512	0.0358504	-0.0312076	-0.0108356	0.00797613		0.01309	-0.00859302	0.00568172	0.0155987	0.00174812	-0.0192007	-0.0218171	0.0252431	0.0219808	-0.0144509	-0.0258507	-0.0357281		-0.00545611	-0.0103187	0.0296896	-0.0203957	0.0102087	-0.0139113	0.0199627	0.0103881	0.000424195	0.0224601	-0.0182222
1846.72		-0.389067	-0.408436	-0.356931		-0.367169	-0.366863	-0.387204	-0.348487		-0.362436	-0.359601	-0.385885	-0.350316		0.0114779	-0.026461	0.0225897	-0.0214327	0.00428778	0.0184035	-0.0302134	-0.0135495	-0.00268497		0.00814296	-0.00843473	0.00928944	0.0187293	0.00121736	-0.0189841	-0.0190424	0.0145397	0.0125723	-0.0160483	-0.0194573	-0.00689041		-0.00196496	-0.0172471	0.0131994	-0.0167964	0.00495371	-0.0121988	0.0214039	0.010281	0.00056641	0.0197187	-0.0195996
1849.11		-0.38899	-0.405206	-0.3561		-0.36862	-0.366368	-0.387846	-0.348466		-0.360253	-0.356567	-0.381211	-0.346647		0.0127708	-0.0227137	0.0156212	-0.0111859	0.00999886	0.0305065	-0.0271261	-0.0138384	0.0107978		0.00747706	-0.0116519	0.00311211	0.0162014	0.00560337	-0.0189283	-0.0305229	0.0206634	0.00147928	-0.0201194	-0.0179492	-0.0262953		-0.000653207	-0.0127494	0.0141617	-0.0169461	0.00299486	-0.0161727	0.016138	0.0245285	0.0126122	0.0223599	-0.0234081
1851.49		-0.385757	-0.401168	-0.355769		-0.367085	-0.367732	-0.389611	-0.349863		-0.362619	-0.355774	-0.375482	-0.344904		0.00785629	-0.0242121	0.023686	-0.0190905	0.00713518	0.0260804	-0.029455	-0.0166849	0.00693794		0.0145698	-0.00506733	0.0138631	0.0176063	0.00229147	-0.0150919	-0.0267838	0.0208222	0.0047316	-0.0217763	-0.0315035	-0.0338273		-0.00373897	-0.00935279	0.0189496	-0.0237471	0.01195	-0.00250353	0.0189174	0.0163876	0.0101674	0.021448	-0.0200559
1853.88		-0.379501	-0.395514	-0.352368		-0.364601	-0.373198	-0.389973	-0.351393		-0.365078	-0.355127	-0.374157	-0.344532		0.0121468	-0.0228786	0.0141527	-0.0181339	0.00423845	0.0175921	-0.0317735	-0.0121214	0.00736234		0.0120207	-0.00813486	0.00971633	0.0142477	-0.00251461	-0.0314018	-0.0220572	0.0197418	0.00794235	-0.0189481	-0.0213079	-0.0166062		-0.0030527	-0.0138732	0.0242583	-0.0217435	0.0131525	-0.00591586	0.020495	0.0207116	-0.00397848	0.0175943	-0.0225008
1856.27		-0.374902	-0.393352	-0.35059		-0.362032	-0.371384	-0.385839	-0.349167		-0.363088	-0.360253	-0.377891	-0.343392		0.00981551	-0.0200531	0.0243931	-0.0163989	-0.00140722	0.0226869	-0.0361208	-0.0149396	0.00490888		0.00983994	-0.00549449	0.0110484	0.0193732	0.00620138	-0.0225817	-0.0217034	0.0195374	0.0141539	-0.0203572	-0.0300941	-0.01845		-0.0129924	-0.0107652	0.0278428	-0.0272362	0.0101781	-0.0102602	0.0125949	0.0132814	0.000285614	0.017169	-0.0208486
1858.65		-0.372959	-0.390243	-0.350033		-0.361728	-0.36906	-0.386219	-0.350366		-0.359485	-0.363467	-0.377661	-0.343408		0.00612578	-0.0238319	0.0200169	-0.0195653	0.00355431	0.0184334	-0.0370511	-0.0126577	-0.000484548		0.0060452	-0.0104395	-0.000824781	0.0172252	0.00886584	-0.00907506	-0.0261181	0.0148108	-0.00448684	-0.0169209	-0.0201563	-0.0101957		-0.0119446	-0.00727016	0.0337427	-0.0282974	0.0148466	-0.0238821	0.0142868	0.0223708	0.00306179	0.0169464	-0.0159701
1861.04		-0.368511	-0.38156	-0.346541		-0.362429	-0.369306	-0.387268	-0.350939		-0.359913	-0.364849	-0.376527	-0.345016		0.00275337	-0.0169159	0.0402657	-0.0189028	0.00362827	0.0237425	-0.0380601	-0.00970672	0.000373966		0.0058893	-0.0108705	0.00555656	0.0193749	0.0122468	0.000207577	-0.0216396	0.0222412	-0.000813208	-0.0195811	-0.0224676	-0.027643		-0.00541294	-0.0104554	0.0289155	-0.0292378	0.0200649	-0.0222957	0.0152856	0.0110263	0.00647623	0.0170095	-0.0143617
1863.42		-0.367983	-0.379157	-0.341316		-0.360651	-0.3682	-0.380716	-0.348758		-0.360972	-0.3669	-0.371911	-0.340718		0.00783456	-0.0225456	0.0196115	-0.019336	0.00694557	0.024853	-0.0328933	-0.0169068	0.0120478		0.00783165	-0.0101768	0.0123725	0.0155717	0.00586214	-0.0237922	-0.0230183	0.0139975	0.00559054	-0.0228037	-0.0176928	-0.0366865		-0.00646244	-0.0134841	0.0244536	-0.0248849	0.010793	-0.0251827	0.0219457	0.0205231	0.00275112	0.0202719	-0.0220403
1865.81		-0.366364	-0.373742	-0.339203		-0.359851	-0.361636	-0.365918	-0.341548		-0.356272	-0.367853	-0.365294	-0.338046		0.00545463	-0.0273833	0.0438319	-0.0190499	0.00330953	0.0192683	-0.0292618	-0.0135415	0.0104615		0.0124525	-0.00867294	0.0154044	0.0157865	0.00753072	-0.0287235	-0.020305	0.0142965	0.00948471	-0.0170664	-0.0200238	-0.0229494		-0.004859	-0.0125401	0.0231738	-0.0203406	0.00908892	-0.021366	0.0154979	0.0140757	0.00323785	0.0203831	-0.0179429
1868.19		-0.367527	-0.364379	-0.334582		-0.359423	-0.356314	-0.349038	-0.332525		-0.352533	-0.364171	-0.349116	-0.333229		0.000292666	-0.0258043	0.0426452	-0.0139472	-0.00166308	0.0219388	-0.02978	-0.0126826	0.00964499		0.0131196	-0.00740429	0.0244367	0.0200707	0.00760294	-0.0278029	-0.0236643	0.0257024	0.0124561	-0.0203525	-0.0311278	-0.0232221		-0.000851677	-0.0157346	0.0155848	-0.0311601	0.0191077	-0.0217196	0.0198371	0.0106333	-0.0052757	0.0210961	-0.0159248
1870.57		-0.367518	-0.354713	-0.331778		-0.356531	-0.350745	-0.330729	-0.32525		-0.353373	-0.354477	-0.332602	-0.326156		-0.00120533	-0.0121484	0.0264809	-0.0165387	0.0086851	0.0288164	-0.0368533	-0.0141652	0.0176821		0.0101503	-0.0122565	0.0162684	0.0194286	0.00992071	-0.0179688	-0.0202111	0.0170266	0.0173481	-0.016631	-0.022981	-0.0200848		0.000883828	-0.00911472	0.0232921	-0.0297444	0.0148023	-0.0208469	0.0199985	0.029021	-0.000547466	0.0221443	-0.0175303
1872.96		-0.362191	-0.340629	-0.327894		-0.353382	-0.348833	-0.312101	-0.320638		-0.348416	-0.34476	-0.31802	-0.318821		0.00199848	-0.0224207	0.025729	-0.0189997	0.00880165	0.0345569	-0.0337468	-0.0130166	0.0093489		0.0112593	-0.0174757	0.0103577	0.0180886	0.00583657	-0.0167959	-0.0238657	0.0268562	0.00402596	-0.0192765	-0.0285454	-0.0275433		-0.00551512	-0.0113907	0.0179008	-0.0296145	0.0124169	-0.0171463	0.0149162	0.0222798	0.00524843	0.0209896	-0.0120591
1875.34		-0.360377	-0.334657	-0.326132		-0.351484	-0.3454	-0.300064	-0.317443		-0.343023	-0.339453	-0.309824	-0.317204		0.00649832	-0.0255254	0.0414602	-0.0214833	0.00983841	0.0347679	-0.0332128	-0.0143317	0.00825378		0.00766243	-0.00847046	0.0205335	0.0215473	0.00929462	-0.00400856	-0.0215062	0.025462	0.000261814	-0.0164005	-0.0225907	-0.017755		-0.00691799	-0.0126756	0.0213376	-0.0287352	0.010572	-0.0211311	0.0184974	0.032311	0.00915275	0.0182343	-0.0215979
1877.72		-0.355888	-0.332684	-0.322101		-0.349989	-0.343404	-0.302227	-0.319265		-0.341691	-0.335422	-0.303603	-0.316422		0.00380566	-0.0231024	0.0376554	-0.0177491	0.0047316	0.0273649	-0.0289499	-0.0126721	0.000809463		0.01425	-0.00662551	0.0180212	0.0187428	0.00647568	-0.00757568	-0.0239926	0.023455	0.0124849	-0.0164134	-0.0304733	-0.026353		-0.00683391	-0.00983878	0.0316162	-0.0250577	0.013907	-0.021161	0.0168087	0.0209946	0.00374529	0.0194471	-0.0143503
1880.1		-0.352823	-0.329932	-0.32012		-0.349304	-0.345521	-0.308541	-0.321979		-0.342131	-0.336271	-0.299411	-0.316438		0.000620767	-0.0250123	0.0413534	-0.0196751	0.00977726	0.0303572	-0.0340371	-0.0152743	0.0108441		0.0136511	-0.0064241	0.0149333	0.0109119	-0.000830082	-0.0171434	-0.0236206	0.0225572	0.0122566	-0.0195612	-0.0234294	-0.0305164		-0.00353078	-0.0141011	0.0187031	-0.0202221	0.0112194	-0.00796454	0.0173185	0.014941	0.00913658	0.0174582	-0.0194436
1882.48		-0.352454	-0.334545	-0.319574		-0.349465	-0.350837	-0.322021	-0.32389		-0.345125	-0.339416	-0.309542	-0.319828		0.0102314	-0.0252182	0.0210237	-0.00889578	0.00736348	0.0327714	-0.0307211	-0.0163563	0.0125229		0.00737532	-0.0102606	0.0256741	0.0156177	-0.000421735	-0.0173076	-0.0233677	0.0205002	0.00633118	-0.0161147	-0.0248206	-0.0217545		-0.0083997	-0.012167	0.017743	-0.0214819	0.00927655	-0.0192981	0.0106024	0.0175714	0.00470112	0.0146031	-0.0175309
1884.85		-0.355586	-0.343134	-0.323163		-0.350847	-0.352834	-0.341495	-0.325154		-0.343573	-0.342737	-0.32379	-0.325476		0.00390809	-0.0233171	0.0322441	-0.0101213	0.000672923	0.0291498	-0.0337185	-0.0141821	0.00498062		0.00985538	-0.0110526	0.0180454	0.0153756	0.00394185	-0.0291046	-0.0246368	0.0147038	0.000357909	-0.0227398	-0.0171546	-0.0274886		-0.0024556	-0.012192	0.0207467	-0.0298332	0.00514184	-0.0210927	0.0129432	0.0114027	0.000432895	0.0114237	-0.0194823
1887.23		-0.362053	-0.353103	-0.328504		-0.353489	-0.354209	-0.355967	-0.326393		-0.340873	-0.343525	-0.336435	-0.326846		0.0106647	-0.0268788	0.0327792	-0.0191581	0.00787385	0.0233125	-0.0337704	-0.0135819	0.00731939		0.0077488	-0.00740236	0.00546412	0.0173593	0.00748953	-0.0130718	-0.0209548	0.0322018	0.0177681	-0.016209	-0.0243763	-0.0258621		-0.00802215	-0.0103202	0.0232573	-0.0282201	0.0117003	-0.0271442	0.0154359	0.0177028	0.00620348	0.0193496	-0.0135132
1889.61		-0.366806	-0.363843	-0.333031		-0.357444	-0.35371	-0.364726	-0.328625		-0.342366	-0.345245	-0.346765	-0.326905		-0.00243601	-0.0207021	0.0384398	-0.0100657	0.00660296	0.0263117	-0.0348114	-0.0164352	0.00903031		0.0078482	-0.0110837	0.008223	0.0209188	0.00836379	-0.00792584	-0.0199521	0.0139129	0.00147326	-0.0174678	-0.020826	-0.0375349		-0.00319121	-0.0100654	0.0208174	-0.0256671	0.00693111	-0.0240388	0.0157228	0.00695943	-0.00110321	0.0185506	-0.0228162
1891.98		-0.368457	-0.370527	-0.336259		-0.356618	-0.352958	-0.367606	-0.329102		-0.341399	-0.345594	-0.354652	-0.327561		0.00975469	-0.0296074	0.0291853	-0.0202498	0.00281251	0.0352775	-0.033144	-0.0131002	0.0103223		0.00617904	-0.00325576	0.0160157	0.015492	0.00435256	-0.0177706	-0.0256621	0.0273772	0.0261163	-0.0119594	-0.0239643	-0.0258331		-0.00738809	-0.0128322	0.0221293	-0.0251071	0.00923055	-0.0194343	0.0165113	0.0122904	0.00689352	0.0204995	-0.0233625
1894.36		-0.369135	-0.377883	-0.337068		-0.354665	-0.350388	-0.37296	-0.332998		-0.341392	-0.34513	-0.357341	-0.330736		0.00818439	-0.0270455	0.0321158	-0.0130956	0.000835205	0.0264823	-0.0360726	-0.0152022	0.0137618		0.0115224	-0.00810047	0.00484571	0.0206846	0.00825008	-0.0122458	-0.02763	0.0232985	0.0246417	-0.021817	-0.0199995	-0.0209415		-0.00716485	-0.0132234	0.0233808	-0.0214078	0.0106584	-0.0272911	0.0172412	0.019633	0.0178157	0.0170479	-0.018968
1896.73		-0.364975	-0.381771	-0.335698		-0.356358	-0.347906	-0.37309	-0.335469		-0.342632	-0.34647	-0.355187	-0.329441		0.0128959	-0.0270958	0.02864	-0.0192463	-0.000181184	0.0294423	-0.0327863	-0.0173791	0.016948		0.00661211	-0.00536112	0.0228234	0.0214568	0.00552088	-0.0133848	-0.0254426	0.0261298	0.0163994	-0.016868	-0.0190074	-0.0280118		-0.00550367	-0.0151189	0.0229869	-0.0180055	0.0150819	-0.0260174	0.0144442	0.0105157	0.0130693	0.0167158	-0.0162677
1899.11		-0.365022	-0.381341	-0.334335		-0.353152	-0.344346	-0.369168	-0.334996		-0.341815	-0.349565	-0.352865	-0.327483		0.0162988	-0.0309491	0.0357154	-0.0163808	0.00221344	0.0190525	-0.0315521	-0.0148891	0.0150331		0.00571159	-0.00741077	0.00911566	0.0177476	0.00662365	-0.0211946	-0.0184489	0.0190393	0.00433348	-0.0228222	-0.0228049	-0.0319954		0.000834653	-0.0137067	0.0159195	-0.0242074	0.00681605	-0.0214091	0.0113182	0.0211545	-0.00114542	0.0175973	-0.0222236
1901.48		-0.367713	-0.380168	-0.333496		-0.350423	-0.342929	-0.369649	-0.331865		-0.346254	-0.348798	-0.355983	-0.329902		0.00190939	-0.0258589	0.0376379	-0.0152575	0.00482619	0.0323757	-0.0308135	-0.0150463	0.00663845		0.00865401	-0.0115324	0.0118536	0.0241255	0.00333978	-0.0264454	-0.0214477	0.0207103	0.016758	-0.0180382	-0.0234486	-0.0214631		-0.00648304	-0.0171265	0.0254893	-0.0312151	0.0136907	-0.027547	0.0207075	0.0175885	0.00405458	0.0204074	-0.0213335
1903.85		-0.370497	-0.382609	-0.333932		-0.348069	-0.344026	-0.368014	-0.332522		-0.346216	-0.349782	-0.357383	-0.33054		0.0130396	-0.0235724	0.0320112	-0.0130807	0.00532754	0.0328682	-0.0349198	-0.0169789	0.00744876		0.0109136	-0.0130015	-0.00143262	0.017657	0.00144333	-0.0279499	-0.022927	0.01686	-0.00100038	-0.0182392	-0.0294656	-0.03141		-0.00585145	-0.00910251	0.027242	-0.0268336	0.0097557	-0.019775	0.0130449	0.0233252	0.00168009	0.0170051	-0.0167246
1906.23		-0.368308	-0.3781	-0.334679		-0.348541	-0.345897	-0.360035	-0.334311		-0.342513	-0.347277	-0.357561	-0.328096		0.0189515	-0.0286157	0.0216475	-0.0115743	0.00875899	0.0339451	-0.0305151	-0.0148352	0.0118958		0.00900509	-0.00740858	0.00655009	0.0182123	0.00275629	-0.0191422	-0.0207429	0.0204643	0.0125274	-0.0220265	-0.0222112	-0.0203555		-0.00291344	-0.0106158	0.0264844	-0.0216711	0.0158634	-0.0110536	0.0120955	0.0209398	0.00637647	0.0167654	-0.0262757
1908.6		-0.366404	-0.375385	-0.333757		-0.352378	-0.348343	-0.358279	-0.335687		-0.345362	-0.350255	-0.358628	-0.328948		0.0127028	-0.0272622	0.0243487	-0.0161627	0.00412166	0.0384888	-0.0303904	-0.016029	0.011484		0.00633784	-0.00929514	0.00871683	0.0208712	0.00082497	-0.0215719	-0.0224059	0.01888	-0.000301914	-0.0178009	-0.0228974	-0.0348435		-0.00677763	-0.0174954	0.019228	-0.0181186	0.00276075	-0.020416	0.0199443	0.00550445	-0.00534756	0.0160257	-0.0170577
1910.97		-0.363186	-0.371853	-0.334734		-0.352455	-0.351434	-0.353338	-0.333729		-0.346711	-0.350661	-0.353324	-0.328912		0.0141524	-0.0315779	0.0323725	-0.0179923	0.00399219	0.0348115	-0.0340835	-0.0147764	0.0201889		0.00755388	-0.0112827	0.0108965	0.022325	0.00574501	-0.0225952	-0.020724	0.0127398	0.00613145	-0.0164579	-0.0336911	-0.0322724		-0.00491186	-0.0186425	0.0130642	-0.0208177	0.00731853	-0.0241577	0.0122274	0.0191727	0.00355802	0.0165455	-0.0203012
1913.34		-0.360519	-0.36795	-0.332793		-0.354022	-0.35368	-0.355312	-0.335769		-0.345848	-0.344738	-0.346849	-0.327282		0.017165	-0.0275357	0.0280814	-0.0230608	0.00948815	0.0321233	-0.0301719	-0.0157693	0.0128825		0.00628474	-0.00977999	0.0185458	0.0165233	0.0107751	-0.0209749	-0.0220581	0.0349578	0.0247374	-0.0145119	-0.0293384	-0.0253652		-0.000424949	-0.00999364	0.0189264	-0.0230613	0.0104456	-0.0208144	0.0134132	0.0345648	0.0110331	0.020477	-0.0222313
1915.7		-0.355185	-0.362073	-0.33044		-0.359201	-0.355827	-0.354715	-0.334582		-0.346688	-0.344023	-0.341178	-0.326248		0.0136166	-0.0296039	0.0210264	-0.0203351	0.00774362	0.0245442	-0.0350852	-0.0179148	0.0241475		0.00998426	-0.00701647	0.011983	0.0184763	0.00788858	-0.0141885	-0.019362	0.0365753	0.0358951	-0.0144757	-0.0295957	-0.0289197		-0.00221849	-0.0154014	0.0251895	-0.0225822	0.000852541	-0.00736247	0.0177915	0.0170715	0.00675596	0.0180142	-0.0207732
1918.07		-0.356973	-0.359972	-0.328602		-0.354772	-0.353592	-0.354208	-0.331436		-0.342108	-0.343315	-0.338619	-0.32395		0.00521993	-0.0236592	0.0197916	-0.0157961	0.00252802	0.0303153	-0.0310457	-0.0155379	0.0202203		0.0113258	-0.00865829	0.0161029	0.0190457	0.0111692	-0.00693414	-0.0214832	0.0104907	0.0010922	-0.0154976	-0.0258491	-0.0239316		-0.00321088	-0.0160798	0.0293904	-0.0275455	0.0177222	-0.019461	0.00992242	0.020084	0.00305389	0.0211459	-0.0148366
1920.44		-0.36123	-0.361161	-0.33141		-0.355384	-0.352708	-0.360679	-0.329369		-0.34105	-0.341065	-0.334163	-0.323142		0.0196584	-0.0327383	0.0237791	-0.0164885	-0.00127751	0.032544	-0.0315332	-0.0186901	0.00982673		0.00758048	-0.00262091	0.0141536	0.00951847	0.000287024	-0.0190492	-0.0184033	0.0079243	-0.00375444	-0.015343	-0.0262779	-0.0224789		-0.00187721	-0.0149944	0.0173624	-0.0213933	0.00532031	-0.016527	0.016633	0.0276905	0.00898407	0.0158875	-0.0199686
1922.81		-0.36366	-0.367827	-0.334249		-0.356893	-0.353516	-0.362964	-0.332359		-0.340701	-0.340716	-0.336656	-0.321822		0.0186295	-0.0259087	0.0171435	-0.0167672	0.00274555	0.0436607	-0.0287362	-0.0151197	0.0147416		0.00368037	-0.00612824	0.000995683	0.0222082	0.00288227	-0.0114366	-0.0225193	0.0144023	-0.0111228	-0.015869	-0.0239111	-0.0242899		0.00222838	-0.0126849	0.0205774	-0.019875	0.00304558	-0.0156721	0.0187377	0.0137311	0.00664436	0.0204301	-0.0222913
1925.17		-0.363994	-0.371073	-0.338411		-0.353574	-0.35253	-0.360735	-0.334875		-0.346521	-0.343742	-0.347039	-0.323889		0.0142237	-0.0217405	0.0308314	-0.0142875	0.00257738	0.0407963	-0.0306639	-0.0168117	0.00487633		0.00940238	-0.0111516	0.0215527	0.0198124	0.00714558	-0.0105853	-0.0174818	0.0111406	-0.0110907	-0.0168967	-0.0238626	-0.0198892		-0.00246622	-0.0126668	0.00947845	-0.0214557	0.0159567	-0.0185763	0.0202292	0.0158456	0.00603613	0.0193064	-0.0165407
1927.54		-0.36653	-0.375418	-0.340624		-0.350248	-0.352784	-0.363333	-0.333557		-0.349669	-0.346201	-0.359481	-0.329364		0.00499368	-0.0235173	0.0322072	-0.0167483	0.00162612	0.0368014	-0.0328516	-0.0143187	0.0131473		0.00598615	-0.0113546	0.00892154	0.0181192	0.00391423	-0.0149102	-0.0246529	0.0186121	-0.0102868	-0.0182319	-0.020688	-0.0317653		-0.00347351	-0.0153655	0.0301567	-0.0190476	0.0170526	-0.018442	0.0179422	0.0165731	0.00214486	0.0156992	-0.0174092
1929.9		-0.369922	-0.382163	-0.34303		-0.346049	-0.355283	-0.364834	-0.332018		-0.350515	-0.348335	-0.364038	-0.332993		0.016682	-0.0270551	0.0279811	-0.0244588	0.00322099	0.0390248	-0.0292839	-0.0145064	0.0136557		0.00934095	-0.00600428	0.00825852	0.0177835	0.00449388	-0.0252725	-0.0244082	0.0230908	-0.00379164	-0.0201053	-0.0211891	-0.0147868		-0.00225614	-0.0116248	0.0305377	-0.0229452	0.0075943	-0.0136789	0.0151645	0.0136798	-0.000468144	0.0179687	-0.0173066
1932.27		-0.373785	-0.385679	-0.342516		-0.344748	-0.355615	-0.370012	-0.334707		-0.34987	-0.350613	-0.371323	-0.336872		0.0192224	-0.0313569	0.02656	-0.0143838	-0.00130499	0.0359632	-0.0246563	-0.0158127	0.0183246		0.00985698	-0.00900336	0.0073181	0.0163706	0.00547166	-0.0244982	-0.0218346	0.027417	0.0165092	-0.0187043	-0.0173581	-0.0256726		-0.000343235	-0.00829313	0.0191441	-0.0229993	0.0048515	-0.0172267	0.0182606	0.00642153	-0.00300473	0.0186395	-0.0193297
1934.63		-0.37646	-0.386221	-0.344272		-0.345754	-0.359076	-0.374806	-0.335968		-0.351188	-0.354532	-0.377773	-0.340954		0.0164491	-0.0311662	0.0333039	-0.022508	0.00164856	0.0460722	-0.0323159	-0.0146653	0.01393		0.00808657	-0.0105971	0.00741589	0.0119506	0.0070069	-0.0267925	-0.0253274	0.00588651	-0.01937	-0.0227604	-0.0264718	-0.0267476		-0.00854686	-0.0155811	0.0245956	-0.0226176	0.0056546	-0.0134964	0.0169859	0.0198477	0.000218079	0.0140565	-0.0227472
1936.99		-0.381801	-0.392829	-0.34758		-0.345891	-0.363102	-0.382425	-0.337646		-0.353222	-0.359452	-0.383513	-0.340758		0.0116128	-0.0312429	0.0347817	-0.023265	-0.00289091	0.0418056	-0.033944	-0.0156072	0.0145144		0.00654887	-0.012862	0.00343868	0.0121914	-0.00524494	-0.0300183	-0.0220718	0.0115573	-0.0133149	-0.0143821	-0.0294042	-0.0117362		0.0055918	-0.0190754	0.0110763	-0.0172066	0.00545301	-0.0158655	0.00441248	0.0231076	0.00518625	0.0159009	-0.019368
1939.35		-0.383912	-0.398526	-0.353073		-0.350844	-0.366965	-0.392218	-0.341492		-0.35496	-0.361007	-0.380475	-0.339644		0.0117543	-0.0279684	0.0329253	-0.0191522	0.00132934	0.0344992	-0.0279277	-0.0118446	0.0104862		0.00675244	-0.00911356	0.00357597	0.0140474	0.00211499	-0.0197118	-0.0229629	0.018084	0.00920744	-0.0182087	-0.0270146	-0.0205554		-0.00348164	-0.013653	0.0166735	-0.0171796	0.00970558	-0.0126614	0.012058	0.00995049	0.00186508	0.016713	-0.0180841
1941.71		-0.384735	-0.405002	-0.354591		-0.359302	-0.368799	-0.400301	-0.346257		-0.358564	-0.358542	-0.382397	-0.337806		0.0154163	-0.0238332	0.0199559	-0.0126392	0.00220901	0.0430326	-0.0323111	-0.0130234	0.0160953		0.00732247	-0.0123364	-0.00393933	0.0226694	0.0055946	-0.010046	-0.0179621	0.0147068	-0.00317201	-0.0140534	-0.023562	-0.0273875		-0.00110971	-0.00766411	0.0186155	-0.0242323	0.0125548	-0.00777466	0.0133052	0.0177107	0.00463811	0.0166839	-0.0195055
1944.07		-0.379665	-0.404757	-0.351907		-0.361918	-0.369992	-0.401814	-0.350214		-0.365325	-0.357003	-0.383082	-0.336672		0.0124881	-0.0240014	0.019998	-0.0107132	0.00118661	0.0490234	-0.0347208	-0.0134969	0.0144823		0.00501119	-0.00693628	0.00639702	0.0167459	0.00528928	-0.014642	-0.0180929	0.0169906	0.00804029	-0.016616	-0.0267768	-0.0245148		0.00239666	-0.01775	0.0097685	-0.0216479	0.000782751	-0.0227669	0.0168632	0.0106038	0.00120197	0.0172983	-0.0154208
1946.43		-0.37459	-0.398293	-0.347671		-0.363352	-0.369526	-0.40194	-0.349185		-0.362917	-0.353095	-0.380473	-0.33699		0.0117958	-0.0309132	0.0196343	-0.0153898	0.000720459	0.0567907	-0.0307919	-0.0165593	0.00801941		0.00794249	-0.00670195	0.00992234	0.0188668	0.00135435	-0.0173711	-0.0177848	0.00652862	-0.00665916	-0.015436	-0.0187154	-0.0226331		0.00209257	-0.0208896	0.0131497	-0.0218303	0.00530012	-0.0232077	0.0192663	0.0130361	-0.00352959	0.0167143	-0.0239017
1948.79		-0.370828	-0.394776	-0.342425		-0.362933	-0.367279	-0.402424	-0.351001		-0.361861	-0.352744	-0.374963	-0.336766		0.00742183	-0.0226954	0.0266304	-0.01579	0.00139552	0.0374262	-0.033365	-0.010913	0.00904075		0.0108072	-0.00828443	0.0173541	0.0175039	0.00151839	-0.0260345	-0.0201608	0.0157779	0.00568026	-0.0184308	-0.0245782	-0.0210732		0.00283835	-0.0162982	0.0198416	-0.0224081	0.00430289	-0.0158065	0.0178666	0.00648047	-0.00191308	0.0150836	-0.0230279
1951.15		-0.368667	-0.3925	-0.341355		-0.361069	-0.36186	-0.395893	-0.350908		-0.357275	-0.355812	-0.370689	-0.337134		0.00205165	-0.0211174	0.0340757	-0.0178772	-0.0019295	0.041098	-0.0309426	-0.0113527	0.0245456		0.0114869	-0.00806366	0.0202667	0.0126024	0.00503732	-0.019932	-0.0301889	0.0319929	-0.0107827	-0.0161145	-0.0248529	-0.0254606		-0.000849757	-0.0111979	0.011709	-0.0209614	0.00539932	-0.0165811	0.0171642	0.00801979	-0.00219706	0.0171913	-0.0265624
1953.51		-0.371356	-0.388368	-0.343092		-0.357994	-0.361504	-0.385626	-0.346977		-0.353871	-0.356877	-0.368789	-0.339422		0.014225	-0.0306238	0.0320538	-0.0258248	0.00106607	0.045865	-0.0306033	-0.0109614	0.026612		0.008432	-0.00565102	0.0144559	0.0123358	0.00835005	-0.0210349	-0.024384	0.0192995	-0.0184666	-0.0215204	-0.0213951	-0.0219709		-0.0051555	-0.0082085	0.0206901	-0.0216643	0.00612096	-0.019358	0.0197162	0.0107222	0.0023156	0.0159026	-0.0177033
1955.86		-0.372874	-0.387655	-0.34475		-0.355064	-0.361601	-0.382218	-0.343378		-0.3562	-0.360389	-0.37305	-0.341044		0.0133613	-0.0265697	0.0235093	-0.0157004	-0.0025246	0.050774	-0.03074	-0.0120509	0.0214113		0.00717784	-0.0102418	0.0100391	0.0122575	-0.00557251	-0.0276942	-0.0142743	0.0253334	-0.0134393	-0.0194582	-0.0240876	-0.0263116		-0.00178914	-0.00821395	0.0239082	-0.0235239	0.0166357	-0.0241083	0.0195252	0.0110619	0.00144838	0.018002	-0.0195651
1958.22		-0.37298	-0.386805	-0.347059		-0.352478	-0.361771	-0.376639	-0.34024		-0.355575	-0.362409	-0.369336	-0.339882		0.0105347	-0.0285485	0.0261762	-0.0224515	0.00020011	0.0411706	-0.0290918	-0.00991653	0.0299242		0.00687343	-0.0128621	0.00249126	0.0147268	0.00325388	-0.0298417	-0.0137042	0.0339709	-0.0089716	-0.017016	-0.0248075	-0.0328949		-0.00197221	-0.00589722	0.0241937	-0.024133	0.0144639	-0.0114483	0.0210415	0.00747275	-0.00684628	0.020232	-0.0146045
1960.57		-0.374251	-0.387461	-0.347668		-0.356084	-0.365133	-0.372024	-0.336057		-0.353133	-0.360222	-0.367966	-0.336763		0.0209335	-0.00433884	-0.0210416	0.0140632	0.0365678	-0.0314938	-0.0182377	-0.00138724	-0.0286796		0.0132674	-0.0113028	0.00728561	0.00431518	0.00766375	-0.0241888	-0.0182079	0.0217569	0.00201814	-0.0104699	-0.0253564	-0.00625942		-0.0166362	-0.00535424	0.0191729	-0.0242505	0.00758159	-0.0133695	0.0110448	0.0196769	-0.00483982	0.0117113	-0.019419
1962.93		-0.369756	-0.38747	-0.345709		-0.357814	-0.368088	-0.371368	-0.337393		-0.354667	-0.356686	-0.363491	-0.33346		0.0210212	-0.00941569	-0.00383348	-0.00139888	0.0281142	-0.0141443	-0.019585	-0.00271587	-0.017983		0.0121514	-0.00876703	0.000721958	0.00909338	0.00358734	-0.0293373	-0.026075	0.0352501	0.00664581	-0.0146538	-0.0273894	-0.000841347		-0.0165031	-0.00486166	0.018676	-0.0275739	0.0117496	-0.0139603	0.00296759	0.0381998	-0.0052406	0.0116134	-0.0224316
1965.28		-0.369998	-0.388185	-0.344481		-0.362741	-0.370702	-0.374997	-0.341626		-0.354905	-0.355591	-0.363091	-0.334892		0.0183519	-0.0137557	-0.00650037	0.00994224	0.0366814	0.00236359	-0.0188369	-0.00259541	-0.0203852		0.0126368	-0.0106552	4.66098e-05	0.0142463	0.0191734	-0.00539452	-0.0173118	0.0125974	0.0133075	-0.0157034	-0.0199327	0.000171101		-0.0138807	-0.00970649	0.0125372	-0.0280444	0.0116826	-0.0114011	0.0126031	0.0206062	-0.00507572	0.00953688	-0.0194685
1967.64		-0.372166	-0.387362	-0.342233		-0.362805	-0.370252	-0.375601	-0.343707		-0.359273	-0.357973	-0.364935	-0.337136		0.0153506	-0.012391	0.0131869	0.00875408	0.0350545	-0.00909757	-0.0224998	-0.00461252	-0.0118452		0.0163548	-0.00494498	0.0146474	-0.000604482	0.0114868	-0.0291011	-0.0215671	0.0133367	0.00490202	-0.015822	-0.025817	-0.00601852		-0.01615	-0.0117809	0.0182196	-0.0176014	0.01109	-0.0259723	0.0110152	0.0141909	-0.00253917	0.011366	-0.0179145
1969.99		-0.372893	-0.386343	-0.342401		-0.360578	-0.366089	-0.369109	-0.342819		-0.358735	-0.361362	-0.362501	-0.337948		0.0141894	-0.0101769	-0.00467377	0.00864325	0.0434669	-0.0174158	-0.0209611	0.000498463	-0.0236234		0.018151	-0.00416866	0.0241002	0.0196512	0.00801809	-0.0170482	-0.020382	0.0151318	0.00617825	-0.00867885	-0.0234914	-0.00776441		-0.0170444	-0.00734667	0.0218264	-0.0174323	0.00552716	-0.0192451	0.0133127	0.0196948	0.0019221	0.0126265	-0.0208975
1972.34		-0.372932	-0.380788	-0.341149		-0.359558	-0.365632	-0.360031	-0.341495		-0.355996	-0.358375	-0.359204	-0.339423		0.0140277	-0.00708165	0.00748849	0.00436308	0.0300282	-0.00236577	-0.0182667	-0.00469649	-0.0236185		0.0116014	-0.0122468	0.00762057	0.0106362	0.00873519	-0.0231523	-0.013433	0.0185828	-0.000600125	-0.0140925	-0.0215174	-0.0021681		-0.0220021	-0.00353681	0.0236834	-0.0237077	0.0168367	-0.0291545	0.0174816	0.0183992	-0.00388119	0.0096264	-0.0190588
1974.69		-0.370453	-0.371175	-0.338674		-0.357154	-0.362001	-0.35725	-0.340271		-0.358123	-0.360553	-0.360843	-0.34013		0.0155496	-0.0118468	-0.0115978	0.0044351	0.0297267	-0.0187886	-0.0203258	-0.00284452	-0.0147409		0.0152983	-0.00104207	0.0414304	0.0141208	0.0178837	-0.0173638	-0.0288871	0.0130206	0.00478471	-0.0140537	-0.0231921	-0.00922008		-0.0213103	0.00139731	0.0259527	-0.0207479	0.00271965	-0.0183106	0.0128015	0.019662	-0.00187537	0.0105069	-0.0193302
1977.04		-0.365221	-0.364435	-0.336132		-0.355565	-0.362065	-0.351595	-0.336349		-0.355759	-0.359772	-0.351546	-0.333749		0.0103993	-0.0030235	-0.00983375	0.00672026	0.039512	-0.0227505	-0.0175747	0.00303703	-0.0294915		0.0186456	0.000116223	0.0407783	0.00950634	0.00086079	-0.0146683	-0.0287722	0.0270951	0.0147117	-0.0091733	-0.0207342	-0.00862867		-0.0143514	-0.0104577	0.0103109	-0.0166909	0.00939989	-0.00697345	0.0198212	0.0104004	-0.0124478	0.0118595	-0.0185013
1979.39		-0.36083	-0.362215	-0.333822		-0.354828	-0.36386	-0.348295	-0.3329		-0.351115	-0.357443	-0.348608	-0.328662		0.0204476	-0.00288556	-0.0096028	0.0132841	0.0460635	-0.032512	-0.0150908	-0.00391659	-0.0369667		0.0150371	-0.00992877	0.0100029	0.00525221	0.00762307	-0.00566778	-0.021821	0.0181347	0.0129072	-0.0109052	-0.0183571	0.00585023		-0.0181254	-0.00220095	0.0258929	-0.0122698	0.00914903	-0.0228686	0.0121582	0.031771	-0.00928664	0.0131342	-0.0223273
1981.74		-0.35944	-0.36411	-0.33293		-0.356164	-0.364146	-0.352389	-0.335793		-0.351651	-0.355455	-0.349803	-0.329842		0.0187081	-0.00346873	-0.0184338	0.00885114	0.0423576	0.00931149	-0.0212435	-0.00482993	-0.0318345		0.00841298	-0.0130479	-0.00798467	0.000105948	0.0138272	-0.0216784	-0.0176613	0.0204695	0.0111664	-0.0120235	-0.0227449	0.00154115		-0.0163816	-0.0110409	0.0201875	-0.0240594	0.00816629	-0.0194828	0.0110168	0.00467754	-0.014609	0.0146287	-0.0231909
1984.09		-0.365323	-0.370093	-0.333442		-0.361546	-0.366503	-0.358478	-0.340556		-0.356032	-0.354612	-0.353277	-0.334934		0.0146108	-0.0112388	-0.0202454	0.00925465	0.0306466	0.00980996	-0.0210463	0.000487859	-0.0167566		0.0109975	-0.00263318	0.0149752	0.0128115	0.000772513	-0.00932676	-0.0130751	0.0217685	0.00272604	-0.00938233	-0.026164	0.00349433		-0.01827	-0.00885111	0.0235337	-0.0132584	0.00610884	-0.0348591	0.00799149	0.00785579	-0.0174591	0.0122576	-0.0220272
1986.43		-0.369947	-0.374176	-0.333733		-0.361327	-0.364551	-0.361002	-0.340467		-0.355083	-0.353953	-0.354993	-0.337286		0.0130685	-0.0144005	0.00785209	0.0120228	0.0408862	-0.0361497	-0.0215254	-0.00397424	-0.022881		0.0147151	-0.00713073	0.0218848	0.0183887	0.00768283	0.00471615	-0.0151763	0.0252253	0.00045564	-0.00774222	-0.0217583	-0.00211706		-0.0196447	-0.00822886	0.0205873	-0.0199168	0.00555911	-0.0253153	0.0207648	0.025047	-0.00252098	0.0119197	-0.017606
1988.78		-0.372561	-0.375888	-0.334654		-0.359329	-0.359933	-0.364581	-0.341658		-0.349464	-0.350808	-0.353666	-0.334597		0.0150113	-0.00778942	-0.0325137	0.0129315	0.048771	-0.0360073	-0.0175259	-0.000484642	-0.023909		0.018343	-0.00329167	0.0195381	0.014204	0.0176891	-0.0125414	-0.0222428	0.0214454	0.0126362	-0.008627	-0.025042	0.00747722		-0.0208776	-0.0101116	0.0306514	-0.0243485	0.00696531	-0.0381949	0.0130301	0.0122554	-0.0074528	0.009786	-0.0192746
1991.13		-0.373489	-0.375691	-0.335501		-0.357364	-0.357774	-0.364637	-0.341245		-0.343154	-0.345869	-0.353445	-0.330747		0.0225846	-0.00306306	-0.00135022	0.00875947	0.0336283	0.00348267	-0.0213983	0.00338039	-0.0316808		0.0135311	-0.00329424	0.00560114	0.0147005	0.0156939	-0.00418164	-0.0176147	0.0301605	0.0137097	-0.0119891	-0.0175684	0.00196738		-0.0175994	-0.009152	0.0223853	-0.00361012	0.00911837	-0.0308309	0.0130849	0.0163733	-0.00773994	0.00955193	-0.0185337
1993.47		-0.37091	-0.375176	-0.334058		-0.353619	-0.356603	-0.367204	-0.337446		-0.345878	-0.347616	-0.354985	-0.327959		0.0191374	-0.00782806	-0.0140751	0.00812688	0.0410027	-0.00633531	-0.0193214	-0.00103377	-0.0246317		0.0174485	-0.00359256	0.0195641	0.00814435	0.00480999	-0.0198101	-0.00646585	0.0151382	-0.0014049	-0.00976497	-0.0175947	0.00216677		-0.0193899	-0.0131369	0.0222021	-0.0303308	0.0124708	-0.0217624	0.0143105	0.0222361	-0.00740722	0.0147827	-0.0201072
1995.82		-0.367854	-0.378416	-0.333297		-0.349201	-0.358002	-0.364861	-0.330548		-0.345485	-0.345801	-0.353752	-0.323139		0.0189157	-0.00324643	-0.010935	0.00631675	0.0398331	-0.0205783	-0.0222542	-0.00527816	-0.0214239		0.0150697	-0.00457116	0.0006691	0.016826	0.0079526	0.00689423	-0.0166501	0.015691	-0.0199274	-0.00783115	-0.0223749	0.000630579		-0.0170062	-0.0123448	0.0273394	-0.0143699	0.00108018	-0.0324962	0.0161926	0.0329734	0.000412434	0.012135	-0.0193483
1998.16		-0.364958	-0.377139	-0.333929		-0.343692	-0.357331	-0.364695	-0.326581		-0.344045	-0.35198	-0.35716	-0.323326		0.0228621	-0.00835424	-0.0121987	0.00434378	0.0447453	-0.00507748	-0.0242496	-0.00772872	-0.0209687		0.0176863	-0.00139432	0.00784911	0.00614967	0.0120333	-0.0148122	-0.0127371	0.0129157	-5.63797e-05	-0.0108171	-0.0197624	0.00213815		-0.0119645	-0.00811419	0.019383	-0.00802496	0.00796232	-0.019926	0.0134556	0.0220067	-0.00695201	0.00913823	-0.0207113
2000.5		-0.364857	-0.375442	-0.336841		-0.345321	-0.356468	-0.366867	-0.325277		-0.345936	-0.352441	-0.362602	-0.326147		0.0253603	-0.010872	-0.0239441	0.0116585	0.0364271	0.00591956	-0.0220982	-0.00488755	-0.0192428		0.0135449	-0.00648731	0.00671188	0.0116206	0.0161282	-0.00523489	-0.0227425	0.0196868	0.0174925	-0.00990939	-0.0176694	-0.00399149		-0.01549	-0.00877117	0.0213383	-0.0364933	0.0139417	-0.0336129	0.0154078	0.0216278	-0.00761896	0.0115223	-0.0231816
2002.85		-0.369275	-0.378172	-0.341989		-0.34956	-0.356176	-0.36985	-0.326915		-0.349746	-0.353176	-0.36552	-0.327861		0.00965465	-0.00565915	0.00212918	0.00683225	0.0389655	-0.0186607	-0.0176495	-0.00232671	-0.027283		0.0110109	-0.00855246	0.00952145	0.0126505	0.00768572	-0.0229781	-0.0230302	0.012469	3.7874e-05	-0.0105301	-0.0187355	-0.00796581		-0.0169623	-0.00383499	0.0171167	-0.0372653	0.012396	-0.0298607	0.0151253	0.03389	-0.000562401	0.0103432	-0.0199675
2005.19		-0.36934	-0.384932	-0.343155		-0.352206	-0.352929	-0.374254	-0.331941		-0.347193	-0.349675	-0.366488	-0.331125		0.0183516	-0.0168899	0.00685495	0.005672	0.034419	-0.00209464	-0.0205113	-0.00751273	-0.0229959		0.0150984	-0.00391893	0.021499	0.0115274	-0.00142141	-0.0365144	-0.0237384	0.0165524	0.00270965	-0.00999982	-0.0229406	-0.00646229		-0.0162688	-0.0142137	0.0173729	-0.0331911	0.0108427	-0.0291023	0.0177605	0.0252167	-0.00225457	0.00859974	-0.0207558
2007.53		-0.369408	-0.38585	-0.341745		-0.353389	-0.351225	-0.376476	-0.334618		-0.343593	-0.345819	-0.368615	-0.330782		0.0139088	-0.0168697	0.00735074	0.0084343	0.033796	-0.0253156	-0.0182477	-0.0021624	-0.0421259		0.0123833	-0.0077187	0.00822034	0.0144182	0.00667791	-0.0312946	-0.0228947	0.0104239	-0.0026356	-0.00978038	-0.0223246	-0.0163863		-0.017557	-0.00824348	0.0217441	-0.0370065	0.0152314	-0.0403973	0.0146859	0.0228839	-0.00458814	0.0065663	-0.0197843
2009.87		-0.367851	-0.383675	-0.338775		-0.354504	-0.352411	-0.378358	-0.339649		-0.340666	-0.344228	-0.369717	-0.330256		0.0169037	-0.0112189	0.00110463	0.013455	0.0322732	-0.017112	-0.0204111	0.000310257	-0.0154106		0.0130865	-0.00819539	0.00497016	0.0161689	0.000214818	-0.0302202	-0.0182072	0.0137767	0.00357002	-0.00899756	-0.0164019	-0.00910379		-0.0186804	-0.00938687	0.0260743	-0.0253583	0.0084299	-0.0402391	0.0115019	0.022778	-0.000171269	0.0101097	-0.0220658
2012.21		-0.368491	-0.3859	-0.334191		-0.35666	-0.357314	-0.384301	-0.342323		-0.343747	-0.345899	-0.370256	-0.332858		0.0184137	-0.00770517	-0.0185309	0.00919138	0.0275394	-0.00760369	-0.0178768	-0.00542694	-0.0198831		0.0181985	-0.00573739	0.0124034	0.0141951	-0.00573027	-0.0369578	-0.0213153	0.0228441	0.00715433	-0.0114051	-0.0225245	-0.0150778		-0.0180184	-0.00944155	0.0243479	-0.0136528	0.019711	-0.0275841	0.0113318	0.0228528	-0.00127595	0.00838257	-0.0209792
2014.55		-0.369993	-0.389005	-0.333221		-0.353876	-0.359111	-0.385472	-0.339921		-0.346264	-0.346154	-0.371788	-0.333923		0.0170402	-0.0106231	0.00283858	0.0124644	0.0405563	-0.00359822	-0.0228028	-0.00873696	-0.0158426		0.011388	-0.00490666	-0.00748783	0.0146707	0.0100713	-0.0186748	-0.0166066	0.00955895	-0.0170921	-0.0100259	-0.0171586	-0.0086729		-0.0150896	-0.00887882	0.0185145	-0.0190749	0.0038142	-0.0163636	0.0120665	0.0244477	-0.00412351	0.00535767	-0.0218542
2016.88		-0.371288	-0.384997	-0.336685		-0.3563	-0.359623	-0.390732	-0.337638		-0.346436	-0.352837	-0.370501	-0.33296		0.0194759	-0.0111957	-0.0158382	0.0107706	0.0406254	0.000513834	-0.0174854	-0.00152548	-0.0269076		0.0153798	-0.0124938	0.0311737	0.0147981	0.00241954	-0.0102761	-0.0238884	0.0233763	0.00699907	-0.00934693	-0.0198286	0.000573422		-0.015029	-0.00995843	0.0219415	-0.0249514	0.0016831	-0.0128565	0.0128514	0.0159032	-0.00359147	0.0149048	-0.0215282
2019.22		-0.373142	-0.387975	-0.340973		-0.359215	-0.357335	-0.392458	-0.33583		-0.346218	-0.35457	-0.369805	-0.330822		0.0150796	-0.0131067	-0.0220183	0.0152313	0.0323656	-0.0046939	-0.0216486	-0.00572289	-0.0390512		0.013272	-0.00793708	0.0146407	0.0111768	0.00186647	-0.0266978	-0.0221323	0.0174861	-0.00244621	-0.0111812	-0.0211438	0.00449412		-0.0183917	-0.00727292	0.0214059	-0.0361396	0.0152518	-0.0379844	0.0156704	0.0183281	-0.00513813	0.0114017	-0.019047
2021.56		-0.373848	-0.390925	-0.344033		-0.359455	-0.354016	-0.392832	-0.335683		-0.341103	-0.353359	-0.367917	-0.327009		0.0179674	-0.0102976	-0.0265516	0.00747992	0.0314629	-0.0231931	-0.0202299	-0.00815391	-0.0351514		0.0112117	-0.0115742	0.00353716	-0.0033281	-0.0042158	-0.0369014	-0.0234807	0.0260262	0.00924546	-0.0113891	-0.0217713	0.00251929		-0.0159921	-0.00689134	0.0218643	-0.0319946	0.00980549	-0.0415188	0.014601	0.0288095	-0.0013735	0.00734685	-0.021008
2023.89		-0.371531	-0.394333	-0.34386		-0.358896	-0.352107	-0.392088	-0.336067		-0.340828	-0.350779	-0.369705	-0.329264		0.0087751	-0.0123137	-0.0171294	0.0129949	0.028307	-0.0119704	-0.020984	-0.00843348	-0.0323048		0.0125515	-0.0100725	0.00435587	0.0150561	-0.00473636	-0.0382098	-0.0191617	0.0174477	0.0116796	-0.0100453	-0.0228196	0.000334565		-0.016794	-0.00583561	0.0274744	-0.031141	0.0139095	-0.0392903	0.0125101	0.00863433	-0.0154797	0.0158496	-0.0214006
2026.23		-0.369017	-0.390625	-0.343834		-0.354169	-0.351547	-0.38876	-0.333986		-0.341766	-0.35221	-0.372225	-0.332651		0.0194603	-0.0117702	0.00455126	0.0142832	0.0402393	-0.0194439	-0.0182306	-0.00215449	-0.0218547		0.0153695	-0.00601428	0.00211433	0.0181374	0.00399844	-0.0246045	-0.0215672	0.0243939	0.00480064	-0.0112451	-0.0146845	0.000545396		-0.0191811	-0.00895418	0.0218244	-0.0282825	0.0115442	-0.0326271	0.0150077	0.0266225	-0.00587274	0.010655	-0.0171177
2028.56		-0.365155	-0.385233	-0.34256		-0.349065	-0.354624	-0.385651	-0.337538		-0.339816	-0.353571	-0.374326	-0.33302		0.0148324	-0.0119514	0.00186955	0.0113207	0.0345165	-0.0229368	-0.0219061	-0.00121356	-0.0241074		0.0158065	-0.00461337	0.00839608	0.0223619	0.00494319	-0.0262138	-0.0204384	0.0176811	0.00396227	-0.00824425	-0.0214433	-0.0079783		-0.0104493	-0.0106446	0.0237513	-0.0227556	0.00936495	-0.0338992	0.0147166	0.0256998	-0.00813838	0.00937712	-0.0219437
2030.9		-0.365356	-0.381303	-0.343233		-0.346744	-0.355797	-0.383434	-0.341892		-0.340684	-0.354852	-0.37807	-0.336403		0.0190668	-0.00685506	-0.00588092	0.00717876	0.0289273	-0.0228817	-0.0217864	-0.00394371	-0.0188494		0.0135948	0.00409333	0.0316303	-0.000429113	0.00153312	-0.0345085	-0.0238444	0.0267063	0.0234654	-0.0139062	-0.0255449	-0.0119295		-0.0153793	-0.00917394	0.0192816	-0.0143824	-0.000157593	-0.0326923	0.0136347	0.0118987	-0.00890131	0.00835774	-0.0235352
2033.23		-0.364743	-0.381083	-0.344841		-0.34433	-0.355965	-0.385012	-0.343756		-0.342922	-0.351617	-0.378664	-0.336265		0.0212122	-0.00975735	-0.00149411	0.0115859	0.0359197	-0.0190956	-0.0233715	-0.00472306	-0.0214084		0.0159258	-0.00296001	0.0231079	0.0202367	0.00775042	-0.0314392	-0.0239869	0.0193489	-0.00586401	-0.00734027	-0.0121529	0.00564472		-0.00880052	-0.0170583	0.0148302	-0.0254001	0.00578692	-0.0310324	0.00936467	0.0147669	-0.00654601	0.00435219	-0.022844
2035.56		-0.366296	-0.381376	-0.346464		-0.348389	-0.355636	-0.388847	-0.345718		-0.347508	-0.351396	-0.37698	-0.335125		0.0205082	-0.00337179	-0.0069948	0.0103431	0.0428075	-0.012748	-0.0238223	-0.00184484	-0.0114529		0.017829	-0.00337609	0.0344308	0.0205967	0.0108917	-0.00545167	-0.0156021	0.0344909	-0.00714234	-0.0100466	-0.0210183	-0.00832761		-0.0172495	-0.00955701	0.0209535	-0.0255682	0.011633	-0.0261737	0.0162366	0.0260004	-0.0042855	0.0126522	-0.0248091
2037.9		-0.369761	-0.39094	-0.346599		-0.350128	-0.352982	-0.385144	-0.347913		-0.34721	-0.350591	-0.373874	-0.33355		0.0142973	-0.0142966	0.00140234	0.0131544	0.047376	-0.017575	-0.0207159	-0.00234889	-0.018281		0.0174906	-0.00327995	0.0179054	0.0157777	0.0045564	-0.0279378	-0.0192006	0.0235433	0.0106553	-0.00649248	-0.0220562	-0.00684587		-0.0216786	-0.000621241	0.0213259	-0.019657	0.00591682	-0.0224542	0.0153474	0.0241071	-0.00852758	0.00380725	-0.0180942
2040.23		-0.368758	-0.39154	-0.343481		-0.355184	-0.352843	-0.384624	-0.347274		-0.343375	-0.34755	-0.366494	-0.329303		0.0231264	-0.00827783	-0.018084	0.00626386	0.0327187	-0.000735608	-0.0193012	-0.00137625	-0.0179917		0.0146658	-0.00659879	0.0106923	0.0211112	-0.00112105	-0.0238625	-0.0159471	0.0296605	0.000458125	-0.0127535	-0.0220118	0.00103794		-0.0173229	-0.00438565	0.0241647	-0.0169719	0.00334962	-0.0317722	0.0138866	0.0139564	-0.0128698	0.0112803	-0.0220937
2042.56		-0.369432	-0.384324	-0.338568		-0.359261	-0.352531	-0.383538	-0.343904		-0.349196	-0.346487	-0.363114	-0.330127		0.023287	-0.00933545	-0.00564695	0.0116816	0.0347868	-0.0179311	-0.0209696	0.000900643	-0.0173144		0.0141411	-0.00541137	0.0161582	0.00947072	-0.00216232	-0.0367874	-0.00810718	0.021002	0.02295	-0.0121659	-0.0208056	-0.0146327		-0.0193029	-0.00396271	0.0296234	-0.0227904	0.00556818	-0.0169667	0.0115087	0.0201205	0.00145432	0.0117416	-0.020023
2044.89		-0.368674	-0.376672	-0.33613		-0.35631	-0.351888	-0.383356	-0.340952		-0.351776	-0.349039	-0.362374	-0.33156		0.0231849	-0.00915603	-0.012319	0.00850268	0.0313249	-0.0149102	-0.0126914	-0.00281845	-0.0439379		0.0169081	-0.00408633	0.000705115	0.0223588	0.00463843	-0.0243575	-0.0287366	0.0149638	-0.00897554	-0.00233291	-0.0239	-0.00978168		-0.0175159	-0.0114922	0.0201238	0.000458429	-0.00456556	-0.0339818	0.0166602	0.0200223	-0.00594277	0.0095022	-0.0191494
2047.22		-0.365901	-0.369477	-0.331853		-0.352291	-0.350505	-0.374412	-0.337474		-0.351694	-0.352129	-0.358619	-0.33084		0.0195545	-0.0093483	-0.00644648	0.016084	0.0298848	-0.0119338	-0.0193469	-0.000704598	-0.0280649		0.0185783	-0.00425932	0.0142936	0.0135533	5.46775e-05	-0.0403854	-0.0222929	0.0162746	0.0041592	-0.00821539	-0.0268588	-0.00941883		-0.0173622	-0.00516374	0.0286961	0.00371263	0.00359251	-0.029051	0.0103189	0.0137133	-0.00781912	0.00755168	-0.0200951
2049.54		-0.364753	-0.358992	-0.33025		-0.350363	-0.348413	-0.367632	-0.336539		-0.352676	-0.352294	-0.35717	-0.331557		0.0205474	-0.0140364	0.00169563	0.0133457	0.0366903	-0.0186357	-0.0240604	0.00305732	0.0015602		0.0168579	-0.00557387	-0.00103688	0.00457906	-0.00115331	-0.033876	-0.0198815	0.0125265	-0.0051091	-0.00846619	-0.0223356	-0.0170666		-0.0171418	-0.00837298	0.0203678	-0.0090722	0.011148	-0.0232618	0.01002	0.0148583	-0.00734852	0.0110007	-0.021603
2051.87		-0.363367	-0.350797	-0.326293		-0.346746	-0.348236	-0.358952	-0.33693		-0.350251	-0.34653	-0.349994	-0.330354		0.0176427	-0.0153447	0.01611	0.0161596	0.0322821	-0.0112865	-0.0213887	-0.00527394	-0.0141702		0.0152488	-0.0109804	0.00915236	0.00695852	-0.00688357	-0.0490807	-0.0265704	0.0268747	-0.00400495	-0.0124832	-0.0202201	-0.0104453		-0.0176097	-0.00655792	0.0224807	-0.0219115	0.0097424	-0.0108161	0.0123416	0.0309132	0.00381522	0.00848938	-0.0234292
2054.2		-0.36043	-0.348653	-0.324621		-0.344871	-0.348004	-0.344717	-0.333068		-0.3471	-0.340891	-0.341082	-0.328142		0.0210576	-0.0104987	0.00345805	0.0137036	0.036168	-0.0044465	-0.021294	-0.00380294	-0.0253996		0.0136669	-0.00739539	0.00828666	0.0094864	-0.00066664	-0.0451229	-0.0177675	0.0116799	-0.00322789	-0.00606875	-0.0225755	-0.0101237		-0.0141051	-0.010089	0.0259792	-0.0188879	0.00591007	-0.0183897	0.0106431	0.0146937	-0.00826611	0.0115296	-0.0220025
2056.52		-0.361286	-0.352318	-0.325904		-0.342042	-0.34988	-0.327441	-0.329184		-0.342538	-0.341532	-0.32953	-0.325723		0.0208293	-0.0140391	0.0107264	0.0161432	0.0368395	0.00455804	-0.0214502	-0.00121174	-0.0276878		0.0183043	-0.00926739	0.006661	-0.00130162	-0.0102798	-0.0415788	-0.0244293	0.0248107	0.00996261	-0.00963746	-0.0184642	-0.0100431		-0.0155094	-0.00901879	0.0326469	-0.0189247	0.00764768	-0.0170076	0.00801983	0.0138706	-0.00708828	0.00599736	-0.0206811
2058.85		-0.359876	-0.352755	-0.326679		-0.343993	-0.353569	-0.321245	-0.325458		-0.344911	-0.345419	-0.320261	-0.325631		0.0275501	-0.0121552	-0.0212638	0.0202102	0.0376538	-0.0102069	-0.0213954	-0.00804801	-0.0203945		0.0197988	-0.0102115	0.0131716	0.002282	0.000690518	-0.017144	-0.0126087	0.0150319	-0.00305496	-0.00693834	-0.0235723	-0.00762722		-0.0198622	-0.00477046	0.022428	-0.0292994	0.00781448	-0.013077	0.0104134	0.0127628	-0.0103327	0.0111064	-0.0224098
2061.17		-0.359384	-0.349505	-0.325391		-0.346809	-0.353238	-0.31939	-0.323354		-0.347111	-0.344792	-0.317845	-0.32619		0.0121225	-0.0125241	-0.0182578	0.0208573	0.0387504	-0.0157902	-0.0179916	-0.000797217	-0.024853		0.0172976	-0.00943673	0.00642079	0.0111091	0.000568358	-0.0447773	-0.0120581	0.0157529	-0.00481038	-0.0113957	-0.0234894	-0.0129393		-0.0184279	-0.0105281	0.0260041	-0.0053219	0.00776777	-0.0159084	0.0152016	0.0124862	-0.00676334	0.0084698	-0.0218703
2063.5		-0.360953	-0.351691	-0.328329		-0.349188	-0.350285	-0.324414	-0.322028		-0.343501	-0.342582	-0.320722	-0.326219		0.00894939	-0.0108407	-0.0129242	0.0182106	0.0329445	-0.0283082	-0.0186349	-0.00747835	-0.0230411		0.0177691	-0.00555889	0.00751754	0.00608578	-0.00257075	-0.0445862	-0.0156455	0.0121791	0.00495572	-0.00584648	-0.0148195	0.00297929		-0.0207136	-0.0052406	0.0254911	-0.0272531	0.00532549	-0.0203285	0.0116515	0.0124516	-0.00619755	0.00889148	-0.0204042
2065.82		-0.361188	-0.354984	-0.327092		-0.351307	-0.346513	-0.328316	-0.32203		-0.345407	-0.347148	-0.327462	-0.329818		0.0222802	-0.00788767	-0.00416544	0.0179151	0.041177	0.0100232	-0.0223094	-0.0044658	-0.00899922		0.0115706	-0.0117092	0.0108925	0.00134364	0.000898395	-0.0288665	-0.0227247	0.0173982	-0.00523841	-0.00911221	-0.0231769	-0.0122733		-0.0138374	-0.0160833	0.0213914	-0.0325694	0.00548801	-0.0129356	0.0107067	0.018345	-0.00484356	0.0110259	-0.0218058
2068.14		-0.364499	-0.358398	-0.328248		-0.354077	-0.34672	-0.341442	-0.327144		-0.34817	-0.347857	-0.340054	-0.332547		0.0253365	-0.00876703	-0.041488	0.0257277	0.0492035	-0.0188589	-0.0157888	-0.00318944	-0.0270461		0.0230777	-0.000489735	0.0261259	0.019574	0.00548172	-0.0302206	-0.025447	0.0165486	-0.0136105	-0.00690896	-0.0187395	-0.000647457		-0.0146384	-0.012324	0.0131013	-0.0270234	0.00401587	-0.0140155	0.0129105	0.017014	-0.00585	0.008076	-0.0187394
2070.47		-0.369202	-0.364446	-0.330918		-0.354729	-0.349661	-0.353244	-0.335704		-0.350184	-0.345912	-0.35191	-0.333334		0.019508	-0.0108966	-0.0221975	0.0240514	0.0499728	-0.00841906	-0.0235777	-0.00413192	-0.000616894		0.0138574	-0.00456453	0.00368686	0.013178	0.00089999	-0.0368864	-0.0173057	0.00855409	-0.00310503	-0.00561968	-0.0142689	-0.00176973		-0.020386	-0.00942536	0.0199349	-0.0253782	0.00857227	-0.0184673	0.0147411	0.0114616	-0.0111836	0.00849816	-0.0227644
2072.79		-0.372167	-0.374877	-0.336757		-0.357105	-0.353773	-0.363081	-0.339978		-0.34895	-0.345738	-0.356666	-0.331481		0.0189507	-0.00346984	-0.00108943	0.0124636	0.0325614	0.0145172	-0.0224148	-0.000934537	-0.0110478		0.0111294	-0.0070343	-0.0135706	0.0146851	0.00385787	-0.0323101	-0.0135107	0.0274742	0.0131698	-0.0121144	-0.0255754	-0.0193068		-0.0204995	-0.00105109	0.018892	-0.0146958	0.0028304	-0.010822	0.0197243	0.00289271	-0.0121485	0.00947493	-0.0234124
2075.11		-0.375249	-0.384481	-0.343081		-0.356115	-0.359099	-0.372098	-0.343684		-0.349538	-0.352948	-0.361656	-0.330106		0.0209097	-0.00849949	-0.00179434	0.0251958	0.0468288	-0.0258432	-0.0211564	-0.00903333	-0.0277072		0.0134814	-0.00605576	0.00628432	0.00932611	-0.000774335	-0.0396317	-0.0149372	0.0220925	0.00395715	-0.0109381	-0.0202621	-0.0196568		-0.0225695	-0.00833812	0.0229782	-0.0251727	0.00496557	-0.0125073	0.0185289	0.0178418	-0.0102402	0.00903347	-0.024863
2077.43		-0.376352	-0.389753	-0.3474		-0.354825	-0.363895	-0.381904	-0.346958		-0.356239	-0.359157	-0.370034	-0.331628		0.0109498	-0.00515479	-0.0171037	0.0207223	0.0473582	-0.00576693	-0.0204051	-0.00611143	-0.0297208		0.0117654	-0.012192	-0.00442142	0.00248578	0.00817892	-0.048761	-0.0157608	0.0128387	-0.00147931	-0.00942548	-0.0221106	-0.0116969		-0.0129941	-0.00789645	0.0125364	-0.0307879	0.00527649	-0.0136068	0.0177173	0.00829133	-0.0128271	0.00862143	-0.0219875
2079.75		-0.376757	-0.396772	-0.350604		-0.35672	-0.365655	-0.390458	-0.344773		-0.356913	-0.361313	-0.375637	-0.332		0.0181979	-0.0117911	0.00181199	0.0214222	0.0482816	-0.00484208	-0.0225336	-0.00809075	-0.0110623		0.0113893	-0.00706836	0.00157478	0.0103489	-0.00343777	-0.0295583	-0.0118476	0.0180372	-0.00270188	-0.0130483	-0.0312763	-0.0214196		-0.0174061	-0.0112049	0.0136919	-0.0260962	0.00325099	-0.015124	0.0134266	0.0190533	-0.00829496	0.00570686	-0.0192674
2082.06		-0.376515	-0.399541	-0.352785		-0.359971	-0.368715	-0.400652	-0.343802		-0.356172	-0.359662	-0.379273	-0.332917		0.0145929	-0.0116705	-0.0116568	0.0259563	0.0459735	-0.0192201	-0.0160671	-0.00126572	-0.0216433		0.0154816	-0.00583025	0.00567372	0.0101846	-0.00535235	-0.036513	-0.0190023	0.0137964	0.00375287	-0.0107495	-0.0206435	-0.00447366		-0.0205271	-0.0132478	0.0245121	-0.00712565	-0.00325471	-0.0280165	0.015687	0.0176082	-0.00820963	0.00608823	-0.0184829
2084.38		-0.372517	-0.398301	-0.349035		-0.360653	-0.369974	-0.401578	-0.343601		-0.356555	-0.363669	-0.384401	-0.336481		0.0289646	-0.00596655	-0.0381609	0.0249989	0.0442608	-0.0191143	-0.0209003	-0.00884299	-0.0174521		0.0100295	-0.010967	-0.00358228	0.0112088	-0.000277793	-0.043007	-0.0256837	0.0279092	-0.00609069	-0.00898678	-0.0281473	-0.00896807		-0.0166728	-0.00991786	0.0231286	-0.0280773	0.00312056	-0.0193512	0.0139423	0.0184235	-0.00844978	0.011225	-0.0230904
2086.7		-0.372242	-0.397906	-0.346529		-0.359197	-0.370558	-0.398435	-0.343669		-0.35656	-0.364095	-0.384374	-0.338493		0.015688	-0.00805942	0.00114929	0.00848894	0.0394723	-0.010166	-0.0265556	-0.00808613	-0.00579496		0.0145968	-0.0117714	-0.000489392	0.00950383	-0.00452574	-0.0493672	-0.0202622	0.015994	0.00301147	-0.0124934	-0.0217804	-0.0152684		-0.0207216	-0.0062555	0.0220556	-0.0266264	0.00611851	-0.0178452	0.00906502	0.0114731	-0.0160145	0.0113777	-0.0220555
2089.02		-0.379897	-0.40373	-0.349882		-0.355323	-0.370957	-0.396618	-0.347573		-0.356207	-0.363372	-0.380207	-0.338272		0.0133964	-0.0129536	-0.00381868	0.0233522	0.045446	-0.0291332	-0.0210542	0.00012402	-0.0179248		0.0150011	-0.00695573	0.00366901	0.00999477	-0.0039439	-0.0549103	-0.020872	0.0184966	-0.0106085	-0.00804472	-0.0197113	-0.008618		-0.0259727	0.00438699	0.0302366	-0.0109139	0.00433604	-0.0310257	0.0160687	0.0156565	-0.00426184	0.00839896	-0.0187141
2091.33		-0.383924	-0.405448	-0.350318		-0.353241	-0.369259	-0.389236	-0.347172		-0.351152	-0.361336	-0.375209	-0.336646		0.0132358	-0.0165441	0.0168656	0.0191067	0.0420704	-0.0118394	-0.0192201	0.0025158	-0.0166287		0.0172564	-0.0070136	0.0103964	0.0169853	0.00111874	-0.0331364	-0.0257188	0.0198239	-0.0115572	-0.007562	-0.0233888	-0.014703		-0.0235737	0.00456956	0.0214457	-0.00890194	0.00261302	-0.0200763	0.0166063	0.0109055	-0.0109188	0.0107801	-0.0201605
2093.65		-0.379388	-0.399469	-0.348116		-0.35784	-0.367631	-0.382709	-0.346653		-0.349937	-0.360459	-0.373291	-0.338053		0.019519	-0.0118461	0.000273835	0.0061367	0.0383364	-0.0255523	-0.0197646	-0.0029743	-0.0191474		0.0186805	-0.004353	0.0226777	0.0123793	-0.0044551	-0.0393213	-0.0153959	0.0171305	-0.0150146	-0.0127964	-0.0241959	-0.0151257		-0.0210049	-0.00541924	0.0151696	-0.0226685	0.00389268	-0.0171462	0.00945902	0.0154238	-0.00418185	0.00932397	-0.0216669
2095.96		-0.375628	-0.390497	-0.345505		-0.360003	-0.366393	-0.376695	-0.346002		-0.349822	-0.358459	-0.374981	-0.337663		0.0208334	-0.00743666	0.00900726	0.0125853	0.0411796	-0.0274682	-0.022289	-0.00336737	-0.00860992		0.0135319	-0.0067151	0.0025883	0.00951888	-0.00439846	-0.041007	-0.0182233	0.00295015	-0.0199156	-0.0149936	-0.0200638	-0.0014791		-0.0187794	-0.00825125	0.0166768	-0.0266737	0.00970957	-0.0158555	0.0130509	0.0244181	0.00158531	0.00411665	-0.0210124
2098.27		-0.37074	-0.389157	-0.345174		-0.364421	-0.365613	-0.375257	-0.34045		-0.348315	-0.357911	-0.370331	-0.33409		0.0201384	-0.0143084	0.00297568	0.00708779	0.0294963	-0.0106856	-0.0229137	-0.00174154	-0.0057078		0.0172337	-0.00369244	0.0235627	0.00368955	0.00934931	-0.0216059	-0.015375	0.0158796	0.00420886	-0.0117257	-0.0222936	-0.00542374		-0.0217985	-0.00568517	0.0231188	-0.0257767	0.00307421	-0.0173126	0.0135072	0.0150686	-0.00644414	0.0114579	-0.0228673
2100.59		-0.366566	-0.384565	-0.340318		-0.366904	-0.365599	-0.378219	-0.340121		-0.353598	-0.35467	-0.366621	-0.332622		0.0138394	-0.0159923	0.0172427	0.0100112	0.0285972	0.000685927	-0.0216113	-0.00269329	-0.0107765		0.0179787	-0.000387886	0.0276268	0.00212793	-0.00165522	-0.05376	-0.0170555	0.00900972	0.00224781	-0.0125554	-0.02239	-0.0194968		-0.0242016	-0.00621247	0.0284121	-0.0256573	6.60661e-05	-0.017459	0.0183794	0.021129	-0.00662571	0.0108459	-0.0214577
2102.9		-0.360258	-0.374639	-0.336268		-0.362494	-0.36338	-0.371656	-0.337268		-0.355752	-0.35473	-0.359715	-0.33001		0.0218569	-0.015422	-0.00125839	0.0182521	0.0432543	-0.00558079	-0.0206194	-0.00270626	-0.020798		0.0153084	-0.0058011	0.0196567	0.00910102	-0.013845	-0.0487896	-0.0319469	0.0386674	0.000488079	-0.00862553	-0.0217067	-0.0147808		-0.0189175	-0.00715333	0.0190676	-0.0290594	0.0027441	-0.0159246	0.0174395	0.0154569	-0.0069667	0.00976805	-0.0199263
2105.21		-0.357638	-0.370569	-0.333418		-0.352719	-0.357672	-0.367122	-0.333443		-0.354989	-0.352301	-0.352685	-0.329737		0.020744	-0.016568	0.00568065	0.0190123	0.0399811	0.0029004	-0.0231881	-0.00733508	-0.00828154		0.0141382	-0.00955473	0.019878	0.0159008	-0.00140771	-0.026603	-0.0231918	0.021172	-0.00480855	-0.0103998	-0.0163311	-0.0215287		-0.0126448	-0.00840638	0.0139063	-0.0271305	0.00869145	-0.0172182	0.00970025	0.00896654	-0.0143351	0.0107211	-0.0224869
2107.52		-0.363581	-0.373716	-0.335668		-0.343677	-0.351578	-0.36234	-0.334624		-0.355245	-0.353282	-0.353072	-0.330998		0.0192631	-0.0125431	0.00168913	0.0160766	0.0418846	-0.0109884	-0.0226573	-0.00632703	-0.0144754		0.0138614	-0.00661154	0.00925702	0.0103592	-0.0105807	-0.0406804	-0.01037	0.00773427	-0.0199584	-0.0117704	-0.0238337	-0.00706566		-0.0220439	-0.00697072	0.0152169	-0.0226388	0.0129041	-0.0165748	0.0152522	0.0169482	-0.00715693	0.0101587	-0.0206655
2109.83		-0.366934	-0.375564	-0.336424		-0.342545	-0.346858	-0.358907	-0.332026		-0.352677	-0.351509	-0.362356	-0.335326		0.0170381	-0.0140725	0.0185298	0.0165817	0.0474999	0.00566137	-0.0203656	-0.00717042	-0.0125762		0.0206655	-0.000302762	0.0191053	0.0110288	0.000953595	-0.0271213	-0.0138215	0.00323175	-0.020201	-0.0121696	-0.0221292	-0.0144731		-0.0171482	-0.00941221	0.0193041	-0.00895528	-0.00352032	-0.0255832	0.0137651	0.0295755	-0.00485053	0.0115779	-0.0257818
2112.14		-0.365617	-0.375157	-0.335878		-0.345984	-0.344674	-0.352711	-0.329343		-0.351846	-0.348998	-0.367974	-0.339586		0.0329996	-0.0138857	-0.0251103	0.0170916	0.0420297	-0.0322236	-0.0234162	0.00363176	-0.0148373		0.0144521	-0.0112249	0.00241614	0.00550145	-0.00502375	-0.0363637	-0.0118013	0.0182951	0.00474746	-0.0113556	-0.0250536	-0.0207416		-0.0222004	-0.00632961	0.023889	-0.0129381	0.00265723	-0.0335788	0.0151786	0.00334443	-0.0115982	0.011255	-0.0209609
2114.45		-0.366773	-0.375458	-0.335682		-0.346744	-0.346221	-0.354876	-0.329551		-0.344253	-0.34654	-0.374254	-0.337618		0.0186881	-0.0219475	0.0116565	0.0146468	0.0375009	-0.0119745	-0.0186197	8.86116e-05	-0.0146049		0.0146996	-0.00162384	0.0078376	0.00417275	-0.00327463	-0.0403249	-0.025067	0.0430335	0.0155288	-0.0107377	-0.02167	-0.0177339		-0.0174391	-0.00660208	0.0229982	-0.0269336	0.00644103	-0.0189965	0.0162408	0.0119991	-0.00924535	0.00911284	-0.0219404
2116.76		-0.368694	-0.381262	-0.338831		-0.351957	-0.350373	-0.363744	-0.328895		-0.338327	-0.345405	-0.36958	-0.331647		0.0214616	-0.0107837	-0.0187482	0.018582	0.0345781	-0.00686158	-0.021872	-0.00488743	-0.0142058		0.0154194	-0.00900414	0.0043363	0.0176225	0.00329538	-0.0174104	-0.0247975	0.0235846	0.00419173	-0.0118701	-0.0205555	-0.0260924		-0.0159764	-0.00687998	0.0126942	-0.0261127	0.00579354	-0.0128466	0.0110485	0.0187766	-0.00723896	0.0127478	-0.0232822
2119.06		-0.371645	-0.387153	-0.337637		-0.352333	-0.35038	-0.371586	-0.331219		-0.336746	-0.338558	-0.361258	-0.326423		0.0120305	-0.0050889	-0.0032538	0.0125478	0.0396306	-0.0083788	-0.0266795	-0.0102264	-0.00988445		0.00599937	-0.0107269	0.00367326	0.00834283	0.000256887	-0.0344268	-0.0181007	0.0174847	-0.00267597	-0.012329	-0.0261422	-0.0333829		-0.012188	-0.0144087	0.0141919	-0.0258784	0.00220106	-0.0155386	0.0164549	0.0179027	-0.00447384	0.0123844	-0.0215321
2121.37		-0.369186	-0.381247	-0.334746		-0.346303	-0.348967	-0.371362	-0.330286		-0.332662	-0.334082	-0.352506	-0.319242		0.025056	-0.00974585	-0.0293183	0.0166619	0.0418104	-0.0174429	-0.023686	-0.00706082	-0.0312056		0.0177411	-0.00442107	0.0155353	0.00183282	-0.00824171	-0.0485756	-0.0173542	0.0316293	-0.00737939	-0.00818541	-0.0269494	-0.0183361		-0.0167968	-0.00804315	0.0222156	-0.027468	0.00475209	-0.0169638	0.0133464	0.0168937	-0.0045172	0.0138428	-0.0230498
2123.68		-0.366257	-0.37938	-0.332827		-0.340816	-0.344656	-0.37129	-0.328687		-0.326181	-0.328998	-0.345176	-0.315683		0.0160081	-0.0173364	-0.00257645	0.0113032	0.033113	-0.0173978	-0.0236356	-0.00672141	-0.0285142		0.0191933	-0.00447338	0.0237382	-0.00379629	-0.00611813	-0.0356839	-0.022369	0.0190346	0.00525781	-0.0121137	-0.0192347	-0.0237839		-0.0205791	-0.00286724	0.0256801	-0.0270949	0.00920946	-0.0167597	0.0155647	0.0192902	-0.00315844	0.0107411	-0.0217481
2125.98		-0.364671	-0.373364	-0.331134		-0.341821	-0.34462	-0.369979	-0.33084		-0.323738	-0.330716	-0.348668	-0.315847		0.0226459	-0.0147757	-0.0111605	0.0189864	0.042573	-0.0093131	-0.0226515	-0.00472937	-0.0175433		0.017116	-0.00365628	0.0101997	0.00692118	-0.00529458	-0.0349022	-0.0202325	0.0122999	-0.00546876	-0.0107386	-0.0224946	-0.0290562		-0.0204661	-0.00245287	0.0138011	-0.0177323	0.0113265	-0.0212905	0.0150663	0.0108306	-0.00952591	0.0110847	-0.0225067
2128.29		-0.359846	-0.366485	-0.328129		-0.348584	-0.343643	-0.374155	-0.330947		-0.320278	-0.331339	-0.353896	-0.318866		0.0161491	-0.0221176	0.00400065	0.0180824	0.0448683	-0.0195786	-0.0221678	-0.00412625	-0.0194194		0.0158427	-0.0027205	0.0111893	0.0118871	-0.00709065	-0.0430981	-0.016501	0.0167482	0.00208881	-0.0111929	-0.0148987	-0.00749929		-0.0169375	-0.00548765	0.0128198	-0.0165581	0.00370458	-0.0284197	0.0098245	0.0128691	-0.00191628	0.00693245	-0.0229185
2130.59		-0.35664	-0.358263	-0.325082		-0.349198	-0.344682	-0.368158	-0.327656		-0.322183	-0.333065	-0.355125	-0.320773		0.0188291	-0.0146638	0.00259718	0.0191091	0.0570636	-0.0137258	-0.0212911	-0.00174547	-0.00152022		0.0168727	-0.00690636	0.0171592	0.0154394	-0.000857684	-0.0323613	-0.0198074	0.00854813	-0.0138857	-0.00880978	-0.0181669	0.000186307		-0.00929988	-0.0111083	0.0129647	-0.0155139	0.00124421	-0.0320299	0.0144358	0.0124597	-0.00625395	0.00813085	-0.0208878
2132.89		-0.35513	-0.351226	-0.324396		-0.349036	-0.344452	-0.365165	-0.325685		-0.320319	-0.334551	-0.356127	-0.320421		0.0201014	-0.00530703	-0.00403437	0.0248324	0.0566809	-0.0276864	-0.0254428	-0.00180398	-0.0310529		0.0152629	-0.00661834	0.0123533	0.0147741	-0.00413758	-0.0412785	-0.0211948	0.0168738	-0.00653809	-0.00924421	-0.0202748	0.00584347		-0.013381	-0.00746522	0.0216956	-0.0148997	-0.00113842	-0.0248791	0.0134324	0.0135553	-0.0065626	0.00854705	-0.0229872
2135.2		-0.354771	-0.34969	-0.325172		-0.354618	-0.343291	-0.362163	-0.324164		-0.321039	-0.336135	-0.349817	-0.321131		0.0185016	-0.00700466	-0.00289137	0.023639	0.0501493	-0.0248755	-0.0228885	-0.000535612	-0.0161848		0.0194666	-0.00438787	0.0186472	0.0128827	-0.00305621	-0.0423579	-0.0193341	0.0202003	0.0106087	-0.0132957	-0.0266611	-0.0261156		-0.0199693	-0.00824856	0.0173548	-0.0160882	-0.000327281	-0.0291033	0.0137152	0.0194974	-0.0102166	0.0092551	-0.0236162
2137.5		-0.353605	-0.352108	-0.325471		-0.354127	-0.338433	-0.354627	-0.323347		-0.326968	-0.337157	-0.341262	-0.319874		0.0132485	-0.00600507	-0.00688447	0.017471	0.0440945	-0.0131425	-0.0209282	-0.00640766	-0.0135764		0.0144171	-0.00923986	0.00399295	0.0167727	-0.00421165	-0.0448362	-0.018788	0.02986	0.0176755	-0.0141083	-0.0290365	-0.0230465		-0.0200725	-0.00569203	0.0165975	-0.0135802	0.00347602	-0.0400687	0.0131404	0.00859631	-0.0169842	0.00602581	-0.0196108
2139.8		-0.350055	-0.347375	-0.321837		-0.350443	-0.333537	-0.344974	-0.32078		-0.331451	-0.336843	-0.333383	-0.318056		0.0167531	-0.00717335	-0.00247768	0.0110774	0.0328405	-0.0112105	-0.0270232	-0.000764337	-0.00615475		0.0112546	-0.00866237	0.00866344	0.00579086	0.00579649	-0.0390866	-0.0240027	0.0156212	-0.00638749	-0.0126322	-0.0241507	-0.0143277		-0.0195261	-0.00615238	0.0188275	-0.0143768	0.00060626	-0.0412909	0.027406	0.0253274	-0.00739292	0.00994183	-0.0209857
2142.1		-0.347843	-0.343225	-0.320033		-0.346821	-0.329357	-0.332858	-0.318117		-0.329056	-0.330667	-0.324839	-0.315321		0.016931	-0.0104813	-0.00895163	0.0171654	0.0403722	-0.00643848	-0.0140317	-0.00145541	-0.0441306		0.0158705	-0.00886664	0.00693434	0.0129084	0.00192485	-0.020051	-0.0263882	0.0258201	-0.0138163	-0.0139996	-0.0293135	-0.0221699		-0.0177218	-0.00499516	0.016358	-0.0144728	0.000785572	-0.0204326	0.0187687	0.0229635	-0.0050497	0.00776241	-0.0202007
2144.4		-0.348706	-0.339903	-0.319022		-0.342403	-0.333048	-0.3263	-0.315219		-0.326806	-0.331069	-0.322604	-0.314924		0.0150918	-0.0113958	0.00352133	0.0104534	0.0367363	0.00601152	-0.0192284	-0.0081602	-0.01981		0.0141931	-0.0119668	-0.00582327	0.0124167	-0.00827043	-0.0459196	-0.0241841	0.0211713	-0.00155184	-0.0126899	-0.0244665	-0.0195605		-0.017863	-0.0113267	0.0144076	-0.0127874	0.00408113	-0.0353394	0.0136196	0.021509	0.00424295	0.00940904	-0.0223799
2146.7		-0.349651	-0.339942	-0.317747		-0.336275	-0.332234	-0.326867	-0.312279		-0.324984	-0.332913	-0.324218	-0.314785		0.0137021	-0.00992598	-0.0069989	0.0216443	0.0396456	-0.0208051	-0.0264999	0.0032405	-0.0085724		0.015193	-0.00695213	0.00230119	0.0174393	0.000542846	-0.0333576	-0.0173965	0.0112463	-0.00511791	-0.00936409	-0.0237212	-0.0196389		-0.0181588	-0.00962828	0.0152947	-0.0254442	0.00464763	-0.0112608	0.0207691	0.0193822	-0.00603949	0.00743931	-0.020434
2149		-0.355498	-0.343049	-0.320221		-0.330407	-0.336198	-0.326753	-0.30965		-0.326256	-0.328822	-0.326688	-0.314789		0.0138801	-0.00666101	-0.019835	0.0162168	0.0361133	-0.0103301	-0.0247768	-0.00736528	-0.00556452		0.0145648	-0.00660084	-0.001727	0.0132684	-0.000278755	-0.0414068	-0.0282026	0.0161426	-0.00556905	-0.0111059	-0.0217641	-0.0197535		-0.018662	-0.00860521	0.0191258	-0.0264068	0.00302584	-0.0128766	0.0167643	0.0389108	0.00242501	0.00628416	-0.0218608
2151.29		-0.360834	-0.356911	-0.327107		-0.327204	-0.341292	-0.329227	-0.309645		-0.325807	-0.329366	-0.334984	-0.316457		0.022778	-0.00704956	-0.0142443	0.0118765	0.0386043	0.00113087	-0.0189449	-0.000981858	-0.0310145		0.0159722	-0.00564921	0.0180003	0.0135475	-0.00348581	-0.0354789	-0.0265942	0.0186696	-0.000975308	-0.012674	-0.0263237	-0.0281482		-0.0195045	-0.0036419	0.0226155	-0.0288579	0.00257092	-0.0195378	0.0113916	0.022813	-0.00399518	0.00776646	-0.0216359
2153.59		-0.363751	-0.367717	-0.332368		-0.331357	-0.344954	-0.339958	-0.315008		-0.328471	-0.339002	-0.346834	-0.319764		0.0214335	-0.0104616	-0.0169562	0.0137465	0.0394857	-0.0127509	-0.0196356	0.010685	-0.0178633		0.019077	-0.00596219	0.0301516	0.0179567	-0.00247329	-0.0408851	-0.0259795	0.0153403	0.00490756	-0.00715805	-0.0208867	-0.0124464		-0.0119381	-0.00908771	0.0240797	-0.0307713	0.00853943	-0.0144854	0.0128684	0.0200817	-0.00299767	0.0100854	-0.0222484
2155.89		-0.364117	-0.380166	-0.33889		-0.33319	-0.347887	-0.356154	-0.322704		-0.334609	-0.34585	-0.357097	-0.320573		0.0192925	-0.0098483	-0.00871495	0.0130009	0.0404834	-0.00763274	-0.0178877	-0.0057488	-0.0294116		0.0134544	-0.00734793	0.0144763	0.0142326	-0.00368229	-0.0373319	-0.0226438	0.0164089	0.00973188	-0.00621578	-0.0222844	-0.00611691		-0.0142599	-0.0140917	0.0149323	-0.027938	0.00850764	-0.0174949	0.0169966	0.0103767	-0.00627801	0.0126103	-0.023564
2158.18		-0.364796	-0.387078	-0.341165		-0.338394	-0.352755	-0.376763	-0.333366		-0.334614	-0.345972	-0.363703	-0.323928		0.0188509	-0.00855726	-0.0207045	0.0088204	0.0321032	-0.00610794	-0.0179054	-0.00376341	-0.0165597		0.0149405	-0.00882542	0.0165299	0.0180797	0.00316724	-0.0292122	-0.0214435	0.0165041	0.0072987	-0.00879863	-0.0244857	-0.0138045		-0.0181904	-0.00821702	0.0208039	-0.0258496	0.005551	-0.0207178	0.0135456	0.00987498	-0.00717334	0.0128351	-0.0222017
2160.48		-0.368228	-0.392489	-0.341486		-0.342645	-0.353742	-0.386105	-0.340284		-0.331831	-0.344465	-0.370769	-0.327816		0.0187582	-0.0134391	-0.00193267	0.00279804	0.0317903	0.0133491	-0.0216757	-0.00345745	-0.0121847		0.0204156	-0.000553906	0.0341681	0.0182137	0.00292518	-0.0420539	-0.0172323	0.0154207	0.00617328	-0.0104032	-0.0230354	-0.0138713		-0.0213033	-0.00425106	0.0268779	-0.0152917	0.00601306	-0.0228695	0.0160852	0.0143538	-0.00259243	0.0103111	-0.0184365
2162.77		-0.37046	-0.398544	-0.34247		-0.343667	-0.355604	-0.388119	-0.341633		-0.331109	-0.347308	-0.374526	-0.331865		0.0155893	-0.000845947	-0.0231502	0.0087098	0.0305833	0.00219148	-0.0239445	-0.00167069	-0.0122239		0.0167927	-0.00303944	0.0162248	0.0140641	-0.00508502	-0.0475406	-0.0233479	0.0316367	-0.00443937	-0.00858878	-0.0210797	-0.00715982		-0.0141934	-0.00743043	0.0251225	-0.0157305	0.00268993	-0.0291174	0.0210701	0.0210902	-0.00765249	0.00827275	-0.0210904
2165.06		-0.37216	-0.400668	-0.34135		-0.342329	-0.353769	-0.388437	-0.34092		-0.331758	-0.346933	-0.375325	-0.334536		0.0230828	-0.0140697	-0.0195272	0.0141365	0.0340039	-0.00559392	-0.0178944	-0.00213032	-0.0224581		0.0117486	-0.0127859	0.00288314	0.0149637	-0.000518247	-0.0352534	-0.0253141	0.0172626	-0.000971486	-0.00702242	-0.016463	0.00070591		-0.0186076	-0.00639765	0.0239047	-0.0070883	0.00295452	-0.0416089	0.0151241	0.0164887	-0.0052778	0.0131923	-0.0231176
2167.36		-0.370477	-0.397552	-0.337243		-0.340673	-0.353791	-0.385619	-0.337413		-0.335201	-0.34117	-0.371342	-0.334907		0.0195199	-0.0187453	-0.00871524	0.0147954	0.0344406	-0.0182808	-0.0197552	-0.00101008	-0.0234422		0.0124696	-0.00972063	0.0114829	0.0178355	0.00266804	-0.039231	-0.0302451	0.0198998	0.00162146	-0.0152665	-0.0175605	-0.0127109		-0.0192989	-0.010433	0.0144823	-0.0116515	0.00469334	-0.0435107	0.0196417	0.0240664	-0.0010367	0.011654	-0.0205698
2169.65		-0.369232	-0.398068	-0.336778		-0.342721	-0.357471	-0.384319	-0.336462		-0.336729	-0.342645	-0.369582	-0.335607		0.0210357	-0.0120144	-0.0396124	0.00615437	0.0390063	-0.00475975	-0.0209843	-0.00303815	-0.0156692		0.01447	-0.010165	0.00615012	0.010802	0.00335175	-0.0208716	-0.0244863	0.0146333	-0.0241927	-0.0129698	-0.0242455	-0.0130599		-0.0180969	-0.00937715	0.0126208	-0.0073112	0.000427676	-0.0343012	0.0120654	0.00602307	-0.0212551	0.0109716	-0.0211577
2171.94		-0.368168	-0.393413	-0.336829		-0.344832	-0.354316	-0.380985	-0.335199		-0.340276	-0.350315	-0.367497	-0.333145		0.013565	-0.0131123	-0.00638073	0.0052607	0.0348583	0.00718951	-0.0235977	-0.000596833	-0.0251191		0.00807482	-0.0145578	-0.00966765	0.00629666	0.00169543	-0.0163377	-0.0202718	0.0100515	-0.0206219	-0.00716012	-0.0211363	-0.0226673		-0.02228	-0.0027844	0.023709	-0.02722	0.00306088	-0.0153156	0.0171888	0.0116116	-0.0128885	0.0133078	-0.0179902
2174.23		-0.368218	-0.389567	-0.33837		-0.342979	-0.351854	-0.377046	-0.33111		-0.343194	-0.35145	-0.364248	-0.329436		0.0159852	-0.0109533	-0.01127	0.0114172	0.0407723	-0.0287959	-0.0207139	-0.00381075	-0.0293877		0.00907254	-0.0118278	-0.00336345	0.0111006	0.00224982	-0.0469197	-0.0218532	0.00776379	-0.030497	-0.0127191	-0.0245203	-0.01535		-0.0203228	-0.00800509	0.0252538	-0.0275935	0.00145085	-0.013107	0.00934137	0.0052606	-0.0179005	0.0115061	-0.0228987
2176.52		-0.371979	-0.386629	-0.337573		-0.346183	-0.350683	-0.379422	-0.331913		-0.344269	-0.354026	-0.359316	-0.328186		0.0169605	-0.0170184	-0.00541578	0.00682138	0.0402842	-0.00565401	-0.0199399	-0.00532734	-0.0279841		0.00978421	-0.00861995	0.00322461	0.0128172	-0.00764747	-0.0460259	-0.0232736	0.0152293	-0.0104566	-0.0127897	-0.0262264	-0.0276296		-0.0161525	-0.00986632	0.0192791	-0.0244326	0.0066909	-0.0164143	0.0135404	0.0291817	0.00407682	0.0143939	-0.0241762
2178.81		-0.375872	-0.383582	-0.332347		-0.348496	-0.352315	-0.375696	-0.331783		-0.343565	-0.356256	-0.357202	-0.325297		0.0112485	-0.0182891	0.0135207	0.00631307	0.0324251	-0.00825529	-0.0194041	-0.00471127	-0.0218425		0.00898377	-0.00830385	-0.00900941	0.00902371	-0.00361543	-0.0387671	-0.0232043	0.0184902	-0.0240686	-0.0108139	-0.0219202	-0.0115175		-0.0132699	-0.00674692	0.0169362	-0.0181438	0.0112964	-0.0132083	0.0170523	0.0219561	-0.00376445	0.0122922	-0.0215441
2181.1		-0.370079	-0.374015	-0.325871		-0.350789	-0.354274	-0.367165	-0.330872		-0.344155	-0.353893	-0.353615	-0.322063		0.0211909	-0.0110998	-0.0223358	0.0154962	0.0343163	-0.00612189	-0.0221848	-0.00393259	-0.0289612		0.0133722	-0.00658459	0.0142863	0.0176287	-0.00302584	-0.0387178	-0.0166282	0.0117553	-0.0122288	-0.0103958	-0.0207553	-0.0225262		-0.0203346	-0.00697061	0.0128214	-0.00538665	-0.000370213	-0.0225726	0.012324	0.00472782	-0.0153673	0.0106209	-0.0241932
2183.39		-0.366281	-0.36563	-0.318819		-0.353513	-0.355786	-0.358936	-0.328241		-0.346192	-0.348475	-0.345176	-0.31849		0.016609	-0.0104598	0.00683924	0.00351686	0.0295907	0.00571396	-0.0240019	-0.00568327	-0.0286077		0.00815674	-0.011479	-0.0102809	0.0160821	-0.00114292	-0.0433661	-0.0216509	-0.000502821	-0.0144808	-0.0120733	-0.0226479	-0.0175197		-0.0162138	-0.0106143	0.00937788	-0.0243987	0.00345618	-0.0127295	0.0159	0.0123504	-0.00739797	0.00970372	-0.02237
2185.67		-0.359626	-0.361264	-0.311736		-0.353262	-0.3529	-0.353361	-0.325489		-0.350052	-0.343918	-0.33885	-0.317568		0.0193854	-0.0157186	-0.00195338	0.010868	0.0337598	0.000221308	-0.0268979	-0.00639212	-0.00635899		0.0117567	-0.0100923	0.00331697	0.0185253	0.00510295	-0.024655	-0.0188674	0.00855982	-0.0227246	-0.00906541	-0.0274708	-0.0189052		-0.0158593	-0.00856029	0.0178591	-0.00820769	0.00894327	-0.0194119	0.0100193	0.0128122	-0.0176119	0.00804294	-0.01848
2187.96		-0.359195	-0.361592	-0.3123		-0.35609	-0.353572	-0.348298	-0.326885		-0.34662	-0.336852	-0.334326	-0.317878		0.0146999	-0.014073	0.00289699	0.0183832	0.0259667	-0.00192828	-0.0243082	-0.00392229	-0.00897226		0.0128844	-0.0102585	0.00463491	0.011588	-0.00390981	-0.0412407	-0.021195	0.0275573	-0.00703118	-0.00678975	-0.0264521	-0.0254476		-0.0201241	-0.0054759	0.0187805	-0.00881506	0.00771829	-0.0210014	0.0118454	0.0168144	-0.00749561	0.0105371	-0.0237025
2190.25		-0.357123	-0.364058	-0.316503		-0.355396	-0.355203	-0.348227	-0.32584		-0.345638	-0.335909	-0.335293	-0.318605		0.0141843	-0.00933765	0.00427222	0.0044256	0.0343235	-0.0118379	-0.0215599	-0.00170496	-0.00849189		0.0148484	-0.0107338	0.0203559	0.0147334	-0.00953695	-0.0436032	-0.0224553	0.0183443	-0.0189264	-0.00988004	-0.0208953	-0.00967231		-0.0195774	-0.00316448	0.0130654	-8.57783e-05	0.00698324	-0.0255951	0.0167038	0.0171453	-0.00736529	0.00867558	-0.0214389
2192.53		-0.358407	-0.36048	-0.323404		-0.353805	-0.356458	-0.352819	-0.324022		-0.344248	-0.341767	-0.346063	-0.324423		0.0209335	-0.00433884	-0.0210416	0.0140632	0.0365678	-0.0314938	-0.0182377	-0.00138724	-0.0286796		0.00663648	-0.00839367	0.0025644	0.0260995	0.00613142	-0.000173767	-0.0240297	0.0129851	-0.0113027	-0.00859393	-0.020649	0.0011567		-0.0142562	-0.00963663	0.0188412	-0.01307	0.00567373	-0.0149983	0.0175538	0.0201249	-0.000862651	0.0142773	-0.0187527
2194.82		-0.362679	-0.361914	-0.330288		-0.351263	-0.355933	-0.35879	-0.324783		-0.342001	-0.34864	-0.354761	-0.328693		0.0210212	-0.00941569	-0.00383348	-0.00139888	0.0281142	-0.0141443	-0.019585	-0.00271587	-0.017983		0.0111608	-0.00751478	0.0131211	0.0277002	0.0101607	0.00584047	-0.0272793	0.0181792	-0.0108507	-0.00856287	-0.0152513	0.0163744		-0.0160996	0.00251487	0.0417456	-0.0140741	0.000289606	-0.0229194	0.0201682	0.0212731	-0.00242828	0.00992621	-0.0143131
2197.1		-0.367255	-0.359507	-0.330124		-0.349411	-0.360631	-0.364542	-0.326607		-0.340201	-0.352221	-0.366794	-0.331967		0.0183519	-0.0137557	-0.00650037	0.00994224	0.0366814	0.00236359	-0.0188369	-0.00259541	-0.0203852		0.0174565	-0.00196283	0.0343415	0.0292262	0.0101462	-0.00950518	-0.0217119	0.0223511	0.00568029	-0.00947328	-0.0168517	0.00861258		-0.0142335	-0.00917057	0.0213581	-0.0187314	0.00278356	-0.0118091	0.0124832	0.0136654	-7.92396e-05	0.0123537	-0.0170084
2199.38		-0.365159	-0.355592	-0.333306		-0.350946	-0.364491	-0.368288	-0.330719		-0.337628	-0.353512	-0.368599	-0.332245		0.0153506	-0.012391	0.0131869	0.00875408	0.0350545	-0.00909757	-0.0224998	-0.00461252	-0.0118452		0.0123845	-0.00818178	0.020175	0.0304693	0.0141889	0.017277	-0.0214823	0.0229127	0.00786695	-0.00788931	-0.0192712	0.0121519		-0.0163593	-0.010763	0.0215425	-0.0244949	0.00544869	-0.00711286	0.0146159	0.0191822	0.00172609	0.0127191	-0.016229
2201.66		-0.366233	-0.356909	-0.334421		-0.352705	-0.362829	-0.363477	-0.334394		-0.34124	-0.352971	-0.366016	-0.331979		0.0141894	-0.0101769	-0.00467377	0.00864325	0.0434669	-0.0174158	-0.0209611	0.000498463	-0.0236234		0.0107885	-0.00777818	0.0262625	0.0320536	0.0150822	0.0126797	-0.0216777	0.0190486	0.0168623	-0.0150978	-0.0190422	-0.00156338		-0.0162115	-0.00828679	0.0168449	-0.0288392	0.00405238	-0.00546246	0.0230576	0.0148811	-0.0122851	0.0132651	-0.0175399
2203.95		-0.369442	-0.366879	-0.336137		-0.351604	-0.356854	-0.354722	-0.334604		-0.344628	-0.35108	-0.357747	-0.330853		0.0140277	-0.00708165	0.00748849	0.00436308	0.0300282	-0.00236577	-0.0182667	-0.00469649	-0.0236185		0.0110663	-0.00778005	0.0117592	0.0300163	0.0102684	0.00648303	-0.0249666	0.0145918	0.00191719	-0.0122249	-0.0167716	0.0193588		-0.0181016	-0.00742766	0.0251977	-0.0245543	0.00694967	-0.00548061	0.0225466	0.0154322	-0.0128568	0.0155697	-0.0216983
2206.23		-0.37557	-0.378694	-0.338608		-0.349346	-0.357122	-0.34638	-0.336913		-0.341192	-0.344369	-0.348221	-0.329565		0.0155496	-0.0118468	-0.0115978	0.0044351	0.0297267	-0.0187886	-0.0203258	-0.00284452	-0.0147409		0.0138785	-0.00840673	0.0234179	0.0257486	0.00499771	0.00188604	-0.025869	0.0179642	0.0071605	-0.00739248	-0.0167166	0.0107994		-0.0167754	-0.00828239	0.0173429	-0.0235418	0.00884692	-0.00613824	0.00728664	0.0166825	-0.00710432	0.00988251	-0.0138653
2208.51		-0.372718	-0.379858	-0.337124		-0.3496	-0.362462	-0.350954	-0.34042		-0.341177	-0.342494	-0.347271	-0.329134		0.0103993	-0.0030235	-0.00983375	0.00672026	0.039512	-0.0227505	-0.0175747	0.00303703	-0.0294915		0.0172451	-0.00728901	0.0261933	0.0239251	0.00514514	-0.00247294	-0.0180429	0.0218109	0.0154413	-0.0114424	-0.0158078	0.0272438		-0.0143019	-0.0087651	0.0191271	-0.0176938	0.00624308	-0.00444751	0.00817034	0.0239223	-0.00864315	0.0165564	-0.021868
2210.79		-0.37065	-0.370847	-0.33371		-0.352695	-0.359307	-0.35126	-0.338474		-0.3447	-0.345601	-0.347014	-0.331168		0.0204476	-0.00288556	-0.0096028	0.0132841	0.0460635	-0.032512	-0.0150908	-0.00391659	-0.0369667		0.0174354	-0.00218755	0.0204954	0.0186504	0.000848554	-0.0167846	-0.0238866	0.0359536	0.0194373	-0.0099445	-0.0137175	0.0204627		-0.0123891	-0.0132649	0.0159	-0.02389	0.00460583	-0.00488634	0.0112567	0.0255129	0.00171694	0.0128632	-0.0141324
2213.07		-0.371151	-0.367306	-0.330907		-0.351198	-0.355165	-0.350169	-0.334875		-0.348255	-0.345036	-0.344883	-0.332132		0.0187081	-0.00346873	-0.0184338	0.00885114	0.0423576	0.00931149	-0.0212435	-0.00482993	-0.0318345		0.0180008	-0.00185925	0.0287562	0.02088	0.00128007	-0.0216458	-0.0268129	0.0415478	0.0334206	-0.0120331	-0.0161671	0.0281514		-0.00935494	-0.0134765	0.0205875	-0.0204168	0.00629148	-0.00667051	0.0193813	0.0311863	0.00348997	0.00975695	-0.0200792
2215.34		-0.369609	-0.360582	-0.325286		-0.351756	-0.355139	-0.352974	-0.333274		-0.352764	-0.345711	-0.343831	-0.333803		0.0146108	-0.0112388	-0.0202454	0.00925465	0.0306466	0.00980996	-0.0210463	0.000487859	-0.0167566		0.0174416	-0.00346624	0.0328522	0.0225009	0.00531143	-0.0116219	-0.0227169	0.0320041	0.0256836	-0.0113023	-0.0190913	0.00732933		-0.0102166	-0.0118613	0.00691378	-0.0250378	0.0142113	-0.00249991	0.0181233	0.021926	-0.00275441	0.0123808	-0.016451
2217.62		-0.363571	-0.35364	-0.327763		-0.35239	-0.355054	-0.350938	-0.3328		-0.349135	-0.34749	-0.332864	-0.329976		0.0130685	-0.0144005	0.00785209	0.0120228	0.0408862	-0.0361497	-0.0215254	-0.00397424	-0.022881		0.0138406	-0.00418346	0.0340083	0.0200003	0.00350562	-0.0182966	-0.0197054	0.0234033	0.0179218	-0.00977512	-0.0227191	0.00422504		-0.0167574	-0.00794026	0.0235303	-0.0246997	0.00391847	-0.00511587	0.0152825	0.0275459	-0.00888986	0.0145603	-0.0201492
2219.9		-0.360477	-0.348079	-0.327583		-0.348657	-0.351508	-0.336654	-0.330442		-0.348859	-0.34797	-0.327516	-0.328097		0.0150113	-0.00778942	-0.0325137	0.0129315	0.048771	-0.0360073	-0.0175259	-0.000484642	-0.023909		0.0135459	-0.00784394	0.0245101	0.0253104	0.00577587	-0.0164987	-0.0189561	0.0227442	0.0151253	-0.0128823	-0.0196362	0.000294863		-0.0121833	-0.00611869	0.0193561	-0.0157045	0.00522033	-0.0236977	0.0156248	0.0334308	0.0075146	0.00998936	-0.018653
2222.18		-0.363277	-0.347968	-0.329799		-0.344226	-0.348982	-0.322298	-0.328157		-0.343409	-0.351406	-0.323843	-0.326866		0.0225846	-0.00306306	-0.00135022	0.00875947	0.0336283	0.00348267	-0.0213983	0.00338039	-0.0316808		0.0107967	-0.0110534	0.0186863	0.0222634	0.00602766	-0.0240568	-0.0205859	0.0266618	0.021421	-0.0119526	-0.0215733	0.0029718		-0.0107634	-0.0090261	0.0227463	-0.0155457	0.00566949	-0.0222109	0.014971	0.0351936	0.00620219	0.009822	-0.0206508
2224.45		-0.362496	-0.349267	-0.331054		-0.337607	-0.351034	-0.318243	-0.330583		-0.336356	-0.351433	-0.320424	-0.326938		0.0191374	-0.00782806	-0.0140751	0.00812688	0.0410027	-0.00633531	-0.0193214	-0.00103377	-0.0246317		0.013972	-0.00662633	0.00525437	0.0225484	0.0080316	-0.0164293	-0.0210668	0.0315263	0.0159652	-0.0118788	-0.0224574	-0.0024433		-0.0180666	-0.003546	0.0264538	-0.017555	0.00665092	-0.01413	0.0173225	0.022197	0.003403	0.0133875	-0.0162706
2226.73		-0.359266	-0.337477	-0.329293		-0.336927	-0.352768	-0.314833	-0.330545		-0.33256	-0.350068	-0.321101	-0.326327		0.0189157	-0.00324643	-0.010935	0.00631675	0.0398331	-0.0205783	-0.0222542	-0.00527816	-0.0214239		0.0182442	-0.0080964	0.0133035	0.0234428	0.00620204	-0.0114452	-0.02052	0.0220292	0.0134937	-0.00743097	-0.0188377	0.00968801		-0.0182759	-0.00611712	0.023964	-0.0216906	0.00809544	-0.0149345	0.0154351	0.0387328	0.00564856	0.00956138	-0.0151435
2229		-0.358084	-0.332261	-0.328636		-0.339464	-0.349212	-0.310249	-0.328421		-0.332478	-0.346617	-0.315817	-0.323648		0.0228621	-0.00835424	-0.0121987	0.00434378	0.0447453	-0.00507748	-0.0242496	-0.00772872	-0.0209687		0.0156701	-0.00390844	0.0302297	0.0214106	0.00404929	-0.0167446	-0.0240077	0.0262861	0.011616	-0.0072688	-0.0187547	0.0112961		-0.0221576	-0.005109	0.0267796	-0.0223584	0.00822899	-0.0181557	0.0142704	0.0187334	-0.0063437	0.00917632	-0.0193541
2231.27		-0.357236	-0.327019	-0.324338		-0.341991	-0.34908	-0.312908	-0.32819		-0.33304	-0.342133	-0.311338	-0.322727		0.0253603	-0.010872	-0.0239441	0.0116585	0.0364271	0.00591956	-0.0220982	-0.00488755	-0.0192428		0.0156108	-0.00973602	0.0199964	0.0254682	0.0132996	-0.0159959	-0.0260155	0.0354171	0.0193905	-0.0109398	-0.0250405	-0.00718811		-0.0181392	-0.00350651	0.0296854	-0.0268944	0.00475267	-0.0214895	0.0151411	0.0316247	0.00678276	0.0137357	-0.0180278
2233.55		-0.355777	-0.324522	-0.323339		-0.347681	-0.347507	-0.311729	-0.326051		-0.333446	-0.339465	-0.305125	-0.320109		0.00965465	-0.00565915	0.00212918	0.00683225	0.0389655	-0.0186607	-0.0176495	-0.00232671	-0.027283		0.0204027	-0.00700079	0.0246745	0.025701	0.00990289	-0.00429662	-0.0180872	0.0237442	0.00971672	-0.00858837	-0.018584	0.0118962		-0.0140298	-0.011058	0.0213967	-0.0258269	0.00117862	-0.0228124	0.013543	0.0207693	0.00017201	0.0119265	-0.0129213
2235.82		-0.355744	-0.32082	-0.322032		-0.349141	-0.34394	-0.301556	-0.321554		-0.330124	-0.339726	-0.294548	-0.31659		0.0183516	-0.0168899	0.00685495	0.005672	0.034419	-0.00209464	-0.0205113	-0.00751273	-0.0229959		0.0187783	-0.0043218	0.0218113	0.0237133	0.00479211	-0.0131906	-0.0217476	0.01271	-0.00862742	-0.00501669	-0.0198693	0.00830194		-0.0145171	-0.0143912	0.0174142	-0.0203216	0.0100284	-0.015386	0.0167446	0.0192308	-0.00239717	0.0106943	-0.0165086
2238.09		-0.357839	-0.319641	-0.318629		-0.346598	-0.342001	-0.28991	-0.316476		-0.328049	-0.338508	-0.29123	-0.317378		0.0139088	-0.0168697	0.00735074	0.0084343	0.033796	-0.0253156	-0.0182477	-0.0021624	-0.0421259		0.0157371	-0.00662357	0.0193449	0.0271005	0.0119012	-0.00251004	-0.0223745	0.0333013	0.0193275	-0.0121047	-0.020854	0.00753483		-0.0150997	-0.00808625	0.0221889	-0.024072	0.00885892	-0.00688302	0.013702	0.0232084	0.00397036	0.0133453	-0.0171197
2240.36		-0.35844	-0.316238	-0.314916		-0.346014	-0.341583	-0.281537	-0.315396		-0.322653	-0.338795	-0.284718	-0.315187		0.0169037	-0.0112189	0.00110463	0.013455	0.0322732	-0.017112	-0.0204111	0.000310257	-0.0154106		0.014233	-0.00879653	0.0130022	0.0324921	0.0189366	0.00366308	-0.0200443	0.0200123	0.0105941	-0.0152913	-0.0242969	0.00291853		-0.0154503	-0.00999881	0.0188671	-0.0276336	0.00338821	-0.0179416	0.0150656	0.0223673	0.00729822	0.00728613	-0.0175905
2242.63		-0.35388	-0.311655	-0.312311		-0.34286	-0.341742	-0.275062	-0.314552		-0.323366	-0.337256	-0.280139	-0.315178		0.0184137	-0.00770517	-0.0185309	0.00919138	0.0275394	-0.00760369	-0.0178768	-0.00542694	-0.0198831		0.013272	-0.012825	0.0174437	0.0312845	0.0100884	-0.00897054	-0.0253158	0.045763	0.0269565	-0.0161128	-0.020345	0.0117243		-0.0159379	-0.0069676	0.0156016	-0.0235741	0.00335283	-0.0313225	0.0184201	0.0413809	0.00206328	0.00883726	-0.0194221
2244.9		-0.349104	-0.302152	-0.310345		-0.340216	-0.339814	-0.269554	-0.30929		-0.325798	-0.334254	-0.277935	-0.313137		0.0170402	-0.0106231	0.00283858	0.0124644	0.0405563	-0.00359822	-0.0228028	-0.00873696	-0.0158426		0.00923453	-0.0106241	0.022035	0.0295877	0.0108365	-0.00102952	-0.0231782	0.0404457	0.0219646	-0.00988265	-0.0210226	0.0139832		-0.0165497	-0.007606	0.0180603	-0.0215022	0.00827044	-0.0256529	0.0101542	0.0459796	0.00850823	0.0116836	-0.0209174
2247.17		-0.346718	-0.295984	-0.309573		-0.337182	-0.337096	-0.260432	-0.30629		-0.329306	-0.33009	-0.270888	-0.308983		0.0194759	-0.0111957	-0.0158382	0.0107706	0.0406254	0.000513834	-0.0174854	-0.00152548	-0.0269076		0.0144563	-0.00851747	0.0125677	0.0301758	0.012796	-0.00301337	-0.0217067	0.0361227	0.0197017	-0.0104057	-0.0176982	0.00810939		-0.0183497	-0.00938085	0.0189118	-0.0238524	0.00124917	-0.024087	0.0190477	0.0342661	0.000395747	0.0135606	-0.0187976
2249.44		-0.342099	-0.282241	-0.304119		-0.33577	-0.336578	-0.254188	-0.303102		-0.336473	-0.330309	-0.26361	-0.308156		0.0150796	-0.0131067	-0.0220183	0.0152313	0.0323656	-0.0046939	-0.0216486	-0.00572289	-0.0390512		0.0161573	-0.00101958	0.0282874	0.0276833	0.0105266	-0.00407541	-0.0201479	0.0333086	0.0144525	-0.0164322	-0.0223424	0.00680217		-0.0189971	-0.00822854	0.024709	-0.0259741	0.00124473	-0.0257787	0.0182196	0.0452225	0.00209849	0.0125011	-0.0203547
2251.71		-0.339909	-0.274534	-0.304031		-0.33838	-0.331908	-0.248349	-0.301748		-0.336785	-0.327189	-0.252558	-0.307772		0.0179674	-0.0102976	-0.0265516	0.00747992	0.0314629	-0.0231931	-0.0202299	-0.00815391	-0.0351514		0.0157287	-0.00162232	0.0267611	0.0324092	0.0146867	0.0104639	-0.0212405	0.0248704	0.0191099	-0.00579874	-0.015669	0.0207225		-0.0211469	-0.00550434	0.036096	-0.0181293	0.00457702	-0.0238877	0.0154207	0.0357429	-0.00200757	0.0154836	-0.0177453
2253.97		-0.341879	-0.268344	-0.300222		-0.338067	-0.329735	-0.23791	-0.298775		-0.33356	-0.327719	-0.241118	-0.3065		0.0087751	-0.0123137	-0.0171294	0.0129949	0.028307	-0.0119704	-0.020984	-0.00843348	-0.0323048		0.0169146	-0.00523743	0.0251429	0.0302511	0.00895916	-0.00212894	-0.0255912	0.0177696	0.00905513	-0.0145716	-0.0225657	0.0126529		-0.0198661	-0.00544802	0.0266088	-0.0241456	0.0128413	-0.0186136	0.0159341	0.0201403	-0.00778936	0.0105406	-0.0159927
2256.24		-0.340546	-0.264165	-0.297842		-0.339133	-0.332404	-0.238242	-0.299594		-0.328222	-0.325083	-0.232792	-0.305625		0.0194603	-0.0117702	0.00455126	0.0142832	0.0402393	-0.0194439	-0.0182306	-0.00215449	-0.0218547		0.0202173	-0.00327887	0.0316274	0.0296796	0.00757791	-0.00233578	-0.021407	0.0330833	0.0244369	-0.0132314	-0.0198246	0.00418017		-0.0206506	-0.0056095	0.0297299	-0.0229858	0.0103784	-0.0163152	0.014649	0.0101917	-0.00935622	0.00774498	-0.0204139
2258.5		-0.341236	-0.264106	-0.298982		-0.344814	-0.338405	-0.240656	-0.304891		-0.323679	-0.324113	-0.224553	-0.302643		0.0148324	-0.0119514	0.00186955	0.0113207	0.0345165	-0.0229368	-0.0219061	-0.00121356	-0.0241074		0.0174607	-0.00617509	0.0243296	0.0273651	0.0110156	0.00846622	-0.0211545	0.0266327	0.00706958	-0.0101077	-0.0139845	0.0221414		-0.0135409	-0.00810363	0.0183486	-0.0300816	0.00780283	-0.00960899	0.0167295	0.0203624	-0.00181643	0.00998231	-0.0189032
2260.77		-0.341461	-0.269231	-0.30264		-0.351297	-0.343812	-0.241353	-0.308497		-0.324241	-0.326662	-0.22987	-0.306407		0.0190668	-0.00685506	-0.00588092	0.00717876	0.0289273	-0.0228817	-0.0217864	-0.00394371	-0.0188494		0.0167217	-0.00677011	0.0277756	0.0284078	0.00960529	0.0015397	-0.026025	0.031961	0.0079724	-0.0122164	-0.0226471	0.00802658		-0.0139152	-0.00615817	0.0175171	-0.0297138	0.0143444	-0.0122756	0.00914941	0.0253114	0.00750992	0.0131253	-0.0252908
2263.03		-0.340135	-0.27475	-0.305117		-0.352048	-0.347362	-0.25005	-0.308516		-0.330303	-0.32773	-0.236172	-0.306587		0.0212122	-0.00975735	-0.00149411	0.0115859	0.0359197	-0.0190956	-0.0233715	-0.00472306	-0.0214084		0.0169251	-0.00757952	0.0248483	0.0347238	0.0151638	0.0170096	-0.0200504	0.0246463	0.0181497	-0.0078262	-0.0217005	0.0139852		-0.0123472	-0.0113917	0.0200872	-0.0282841	0.00709551	-0.0197491	0.0133592	0.026794	0.00536396	0.00996937	-0.0197785
2265.3		-0.34375	-0.277866	-0.308964		-0.35285	-0.346292	-0.249646	-0.307602		-0.335611	-0.33132	-0.238158	-0.307789		0.0205082	-0.00337179	-0.0069948	0.0103431	0.0428075	-0.012748	-0.0238223	-0.00184484	-0.0114529		0.0147501	-0.0105178	0.0227256	0.0262954	0.00630679	-0.00260339	-0.0192973	0.0266829	0.0031001	-0.0118282	-0.0130538	0.0280362		-0.0197224	-0.010657	0.0236345	-0.0279215	0.00901401	-0.0215555	0.0134924	0.0209151	-0.00153374	0.0128474	-0.0196968
2267.56		-0.347393	-0.282217	-0.311026		-0.349185	-0.345658	-0.24796	-0.305169		-0.343105	-0.338509	-0.23961	-0.310942		0.0142973	-0.0142966	0.00140234	0.0131544	0.047376	-0.017575	-0.0207159	-0.00234889	-0.018281		0.0143921	-0.0110525	0.0238544	0.0242211	0.00795555	-0.000811698	-0.0194614	0.00760841	-0.0162909	-0.0115124	-0.0162917	-0.000494222		-0.0178954	-0.00940784	0.0227465	-0.029294	-0.00103769	-0.0216476	0.0199506	0.0313904	-0.00205598	0.018041	-0.0202287
2269.82		-0.353093	-0.286455	-0.310886		-0.343721	-0.342418	-0.245204	-0.305063		-0.343347	-0.341676	-0.241809	-0.314417		0.0231264	-0.00827783	-0.018084	0.00626386	0.0327187	-0.000735608	-0.0193012	-0.00137625	-0.0179917		0.0139485	-0.00854561	0.0269644	0.0238601	0.00986274	0.00676511	-0.0194942	0.0104344	-0.00851851	-0.0119747	-0.0217862	-0.00828556		-0.0209961	-0.00993613	0.0277718	-0.0201711	0.00509746	-0.0198272	0.0205808	0.0240863	-0.00854173	0.0198888	-0.0210219
2272.08		-0.355737	-0.285421	-0.311135		-0.340922	-0.342083	-0.235129	-0.302253		-0.344178	-0.343761	-0.242747	-0.313804		0.023287	-0.00933545	-0.00564695	0.0116816	0.0347868	-0.0179311	-0.0209696	0.000900643	-0.0173144		0.00685631	-0.013568	-0.0051263	0.0200337	0.00271302	-0.0120861	-0.0239147	0.0130692	0.00952943	-0.00697142	-0.0155737	0.0187678		-0.01857	-0.00598024	0.0276035	-0.0223001	0.0106179	-0.0227236	0.0097277	0.0201435	-0.00641486	0.012701	-0.0206535
2274.34		-0.350062	-0.273878	-0.307466		-0.343775	-0.342619	-0.232934	-0.30385		-0.344362	-0.344668	-0.238165	-0.313275		0.0231849	-0.00915603	-0.012319	0.00850268	0.0313249	-0.0149102	-0.0126914	-0.00281845	-0.0439379		0.0115091	-0.00826591	0.00708079	0.0239034	0.00603347	-0.00246066	-0.0293152	0.0282312	0.00704415	-0.0124389	-0.0210558	0.00390093		-0.0196948	-0.00793929	0.0284505	-0.0236242	0.00464155	-0.024966	0.0153923	0.012095	0.00449289	0.0199718	-0.0221223
2276.6		-0.346828	-0.262008	-0.306355		-0.346445	-0.344228	-0.228033	-0.307108		-0.347844	-0.344385	-0.235384	-0.313865		0.0195545	-0.0093483	-0.00644648	0.016084	0.0298848	-0.0119338	-0.0193469	-0.000704598	-0.0280649		0.0166586	-0.00856047	0.0149255	0.0306531	0.0104765	0.0112344	-0.0220311	0.0167716	0.0156082	-0.010868	-0.0242219	-0.0116978		-0.0207023	-0.00545105	0.0196613	-0.0243078	0.00654343	-0.018434	0.0105207	0.0131623	-0.0082929	0.0120933	-0.0191047
2278.86		-0.341808	-0.250734	-0.301496		-0.348508	-0.344284	-0.221544	-0.308986		-0.347801	-0.340668	-0.227894	-0.310397		0.0205474	-0.0140364	0.00169563	0.0133457	0.0366903	-0.0186357	-0.0240604	0.00305732	0.0015602		0.017381	-0.00329081	0.0257357	0.0285726	0.00868502	0.00157599	-0.0235239	0.0233529	0.017904	-0.0132346	-0.0260196	-0.0135202		-0.0164474	-0.00721665	0.0221712	-0.0236802	0.00679424	-0.0169263	0.0180754	0.0281357	-0.00181174	0.0147334	-0.0208271
2281.12		-0.34034	-0.247095	-0.299298		-0.347219	-0.341626	-0.213701	-0.308993		-0.348011	-0.332491	-0.21602	-0.307913		0.0176427	-0.0153447	0.01611	0.0161596	0.0322821	-0.0112865	-0.0213887	-0.00527394	-0.0141702		0.0148454	-0.00415802	0.017431	0.0268544	0.00747909	-0.00143564	-0.0218449	0.0358523	0.0373835	-0.00808193	-0.0187513	0.00843185		-0.0167854	-0.00522412	0.0195418	-0.0260829	0.00896762	-0.0226367	0.0133118	0.0214187	-0.00583167	0.0180053	-0.0226945
2283.38		-0.344811	-0.251019	-0.303605		-0.348167	-0.339949	-0.204201	-0.307722		-0.344865	-0.327629	-0.204986	-0.304887		0.0210576	-0.0104987	0.00345805	0.0137036	0.036168	-0.0044465	-0.021294	-0.00380294	-0.0253996		0.0177358	-0.00235688	0.0180543	0.025305	0.00525592	-0.00857005	-0.0196273	0.0248512	0.0287735	-0.00802215	-0.0212594	0.00260634		-0.0173771	-0.0102317	0.0256208	-0.0283257	0.012447	-0.0075871	0.0164296	0.0206142	0.00346184	0.021226	-0.0227215
2285.64		-0.349299	-0.257518	-0.305314		-0.349303	-0.341699	-0.195159	-0.304934		-0.346462	-0.327878	-0.202445	-0.304963		0.0208293	-0.0140391	0.0107264	0.0161432	0.0368395	0.00455804	-0.0214502	-0.00121174	-0.0276878		0.0175664	-0.00780171	0.014041	0.0276839	0.00664207	-4.10391e-06	-0.0264645	0.00968225	0.00617191	-0.00696566	-0.0188129	0.010155		-0.015124	-0.0101959	0.0197412	-0.020252	0.00721171	-0.00600944	0.0233049	0.0351404	-0.00477683	0.0187506	-0.0188499
2287.89		-0.355492	-0.259519	-0.305147		-0.348341	-0.344353	-0.188354	-0.304082		-0.346554	-0.330527	-0.204683	-0.307067		0.0275501	-0.0121552	-0.0212638	0.0202102	0.0376538	-0.0102069	-0.0213954	-0.00804801	-0.0203945		0.0131266	-0.00703388	0.00904636	0.0239186	0.00164126	-0.0134446	-0.0191526	0.01942	-0.00989114	-0.0109272	-0.0266125	0.00724021		-0.0169525	-0.00379276	0.026376	-0.0260934	0.00462781	-0.0146911	0.0147357	0.0253415	0.00208055	0.015927	-0.0177166
2290.15		-0.352607	-0.257777	-0.307065		-0.350027	-0.34861	-0.182217	-0.298709		-0.354632	-0.33244	-0.206586	-0.309349		0.0121225	-0.0125241	-0.0182578	0.0208573	0.0387504	-0.0157902	-0.0179916	-0.000797217	-0.024853		0.013856	-0.00596344	0.0211616	0.0212006	0.000981331	-0.0176739	-0.0212681	0.0313817	0.0132405	-0.0121389	-0.0195824	0.0108624		-0.0181695	-0.0036949	0.0292594	-0.0202251	0.00743832	-0.013144	0.0183053	0.0210171	-0.0053152	0.0157267	-0.0157175
2292.4		-0.34719	-0.250312	-0.301806		-0.351155	-0.350841	-0.183003	-0.297688		-0.354759	-0.333575	-0.203075	-0.311471		0.00894939	-0.0108407	-0.0129242	0.0182106	0.0329445	-0.0283082	-0.0186349	-0.00747835	-0.0230411		0.0145625	-0.00996885	0.0140608	0.0246704	0.00528021	-0.0021852	-0.0205607	0.0193846	0.0112185	-0.0112514	-0.0182279	0.0113193		-0.016686	-0.00625837	0.0279102	-0.0242004	0.00261647	-0.0208987	0.0177692	0.0189441	-0.00456489	0.0153585	-0.0174745
2294.66		-0.341149	-0.243051	-0.29851		-0.348631	-0.348201	-0.185339	-0.298066		-0.35315	-0.334689	-0.201123	-0.312919		0.0222802	-0.00788767	-0.00416544	0.0179151	0.041177	0.0100232	-0.0223094	-0.0044658	-0.00899922		0.0130968	-0.00852797	0.0217812	0.0212921	0.00407947	-0.00102015	-0.0229786	0.0149281	0.00493118	-0.0124549	-0.021147	0.00957788		-0.0159699	-0.0127169	0.0219598	-0.0272651	0.00316071	-0.0269046	0.0204804	0.019267	-0.000998681	0.0124831	-0.0173869
2296.91		-0.336571	-0.236867	-0.292738		-0.347517	-0.342507	-0.192556	-0.302697		-0.348215	-0.33762	-0.198768	-0.311761		0.0253365	-0.00876703	-0.041488	0.0257277	0.0492035	-0.0188589	-0.0157888	-0.00318944	-0.0270461		0.0102404	-0.0140536	0.0138066	0.0199095	-0.00183953	-0.0203658	-0.0239076	0.0192857	0.00933791	-0.0142003	-0.0212411	0.00135773		-0.0143047	-0.00936845	0.0224448	-0.0276678	0.0058592	-0.0258084	0.016824	0.0138925	-0.0034044	0.0120278	-0.0158372
2299.17		-0.338167	-0.240725	-0.292306		-0.344438	-0.340977	-0.19562	-0.305078		-0.342637	-0.334808	-0.197559	-0.313485		0.019508	-0.0108966	-0.0221975	0.0240514	0.0499728	-0.00841906	-0.0235777	-0.00413192	-0.000616894		0.0091732	-0.0167755	0.0114142	0.0166499	0.00334324	-0.0180696	-0.024746	0.0200553	0.00985325	-0.0144199	-0.0230025	0.00939848		-0.0161665	-0.00973882	0.0239178	-0.0226321	0.00185028	-0.0299819	0.0138369	0.0128539	0.00101681	0.0176133	-0.0207005
[truncated: 396 more rows]
[truncated: 42 more columns]

## Sheet: Figure 5
												PR = Peak ratio ranging from 1-5 corresponding to the peak rations in the figure from left to right)																									PR = Peak ratio ranging from 1-5 corresponding to the peak rations in the figure from left to right)
[truncated: 1,147 more rows]
[truncated: 2 more columns]

[truncated: 5 more sheets: Figure 6, Figure S4, Figure S5, Figure S6, Figure S7]
